# Supplementary material for: Adaptive Fast-Slow Large Language Model Framework for Multidimensional Classification of Prenatal Ultrasound Reports: Comparative Study
Source: J Med Internet Res. 2026 May 28;28:e91399. doi: 10.2196/91399 (PMC13218277; doi:10.2196/91399)
Supplement: Multimedia Appendix 1 [file jmir-v28-e91399-s001.xlsx]

## Sheet: Readme
Sheets	Title
Sheet1	Detailed Data of Prenatal Ultrasound Fetal Abnormalities
Sheet2	Standardized Terminology
Sheet3	Primary Classification
Sheet4	Anatomical System
Sheet5	Abnormality Count
Sheet6	Severity
Sheet7	The prompt words for the DeepSeek LLMs
Sheet8	Fetal anomaly severity assessment before and after RAG

## Sheet: Sheet1
No.	Prenatal Ultrasound Abnormal Indications (Original Chinese)	English Translation	Prenatal Diagnostic Result Category	Specific Prenatal Diagnostic Result
1	FGR	FGR	Negative	Negative
2	单脐+室间隔缺损+颅骨形 态异常	Single umbilical artery + Ventricular septal defect + Abnormal cranial morphology	Negative	Negative
3	额上颌角56.9，额鼻角 139.4	Frontomaxillary angle 56.9°, frontonasal angle 139.4°	Negative	Negative
4	NT增厚	Increased NT	Positive	CNVS: Trisomy 21
5	FGR，肠管回声增强，股骨短。	FGR, hyperechogenic bowel, and short femur.	Negative	Negative
6	NT增厚	Increased NT	None	No prenatal diagnosis performed
7	FGR单脐动脉	FGR with single umbilical artery	Negative	Negative
8	左侧肾盂增宽，胎儿下腹 部回声增强	Dilated left renal pelvis and hyperechoic fetal lower abdomen	Negative	Negative
9	NT增厚	Increased NT	Negative	Negative
10	脉络丛囊肿，肝内强回声	Choroid plexus cyst, intracardiac echogenic focus	Negative	Negative
11	胎儿下腹部结肠局限性扩 张	Localized dilatation of the fetal colon in the lower abdomen	Negative	Negative
12	胎儿一侧鼻骨未显示，一 侧鼻骨短	Fetal unilateral absent nasal bone and contralateral short nasal bone	Negative	Negative
13	胎儿左肺下叶高回声（肺 囊腺瘤样畸形可能）	Fetal hyperechoic lesion in the left lower lung lobe (possible congenital cystic adenomatoid malformation)	Negative	Negative
14	胎儿胃泡小，气管食管瘘	Fetal small stomach bubble, tracheoesophageal fistula	Negative	Negative
15	FGR	FGR	Negative	Negative
16	肠回声增强	Increased fetal bowel echogenicity	Negative	Negative
17	FGR	FGR	Negative	Negative
18	胎儿宫内生长受限	Intrauterine growth restriction	Negative	Negative
19	头围小	Microcephaly	Negative	Negative
20	胎儿双侧脉络丛囊肿	Bilateral choroid plexus cysts in the fetus	Negative	Negative
21	FGR，肠管回声增强	FGR, hyperechoic bowel	Negative	Negative
22	NT增厚	Increased NT	Negative	Negative
23	胎儿肺动脉瓣狭窄	Fetal pulmonary valve stenosis	Negative	Negative
24	胎儿宫内生长受限	Intrauterine growth restriction	Negative	Negative
25	NT大于95百分位	NT above the 95th percentile	Negative	Negative
26	单脐动脉，胎儿心脏室间 隔小缺损不除外	Single umbilical artery, fetal ventricular septal defect cannot be ruled out.	Negative	Negative
27	右弓左迷，胎儿偏小，股 骨偏短	Right aortic arch with aberrant left subclavian artery, fetal growth restriction, short femur	Positive	CNVS + WES: No pathogenic variants detected by CNVS; Trio-WES identified a heterozygous c.865del variant in CHD7 gene, classified as pathogenic, causing CHARGE syndrome; both parents are wild-type at this locus
28	NT增厚	Increased NT	Positive	Chorionic villus sampling CNVS + WES: Trisomy 18
29	NT增厚	Increased NT	Negative	Negative
30	肾盂积水，左侧侧脑室增 宽11.1mm	Hydronephrosis, left lateral ventricular dilatation measuring 11.1 mm	Negative	Negative
31	胎儿右胸高回声（肺囊腺瘤可能）	Fetal right thoracic hyperechogenicity (possible congenital cystic adenomatoid malformation)	Negative	Negative
32	心脏结构异常	Cardiac structural abnormalities	Negative	Negative
33	NT增厚	Increased NT	Negative	Negative
34	NT增厚	Increased NT	Negative	Negative
35	胎儿小	Small for gestational age fetus	Negative	Negative
36	胎儿静脉导管α波反向	Reversed a-wave in the fetal ductus venosus	Negative	Negative
37	羊水过多，左心室超声强 回声	Polyhydramnios, echogenic focus in the left ventricle	Negative	Negative
38	FGR	FGR	Negative	Negative
39	FGR	FGR	Negative	Negative
40	胎儿生长受限	Fetal growth restriction	Negative	Negative
41	NT增厚，胎儿静脉导管 α波反向	Increased NT and reversed a-wave in the fetal ductus venosus	Positive	Chorionic villus sampling CNVS: Trisomy 18
42	NT增厚	Increased NT	Negative	Negative
43	NT增厚	Increased NT	Negative	Negative
44	超声胎儿左侧脑室增宽 ，脉络丛囊肿	Fetal ultrasound findings: Left lateral ventriculomegaly and choroid plexus cysts.	Negative	Negative
45	NT增厚合并全身皮肤水肿 ，单脐动脉可能	Increased NT with generalized skin edema, suspected single umbilical artery	Positive	Trisomy 21
46	腹裂可能，胸廓偏窄	Possible gastroschisis, narrow thorax	Negative	Negative
47	胎儿头围及腹围小于相应 孕周（FGR）	Fetal head circumference and abdominal circumference are smaller than expected for gestational age (FGR).	Negative	Negative
48	NT增厚	Increased NT	Negative	Negative
49	NT大于第95百分位数	Increased NT above the 95th percentile	Negative	Negative
50	胎儿左足内翻可能	Possible fetal left clubfoot	Negative	Negative
51	NT增厚	Increased NT	Negative	Negative
52	FGR，右心增大，右肺动 脉偏细	FGR, right ventricular enlargement, and hypoplastic right pulmonary artery	Negative	Negative
53	NT大于95百分位	Increased NT above the 95th percentile	Negative	Negative
54	NT大于第95百分位	NT above the 95th percentile	Negative	Negative
55	胎儿右侧颈部侧后方囊性 回声（淋巴管囊肿？）	Fetal cystic echo in the posterolateral aspect of the right neck (lymphangioma?).	Negative	Negative
56	NT大于第95百分位	NT above the 95th percentile	Negative	Negative
57	右位主动脉弓可能，单脐 动脉	Possible right aortic arch, single umbilical artery	Positive	Trisomy 18
58	胎儿腹腔左侧无回声 ，NT增厚	Fetal left-sided intra-abdominal anechoic area with Increased NT.	Negative	Negative
59	NT大于第95百分位	NT above the 95th percentile	Negative	Negative
60	NT增厚3.8-3.9mm	Increased NT measuring 3.8-3.9 mm	Negative	Negative
61	一侧股骨弯曲，一侧腓骨 缺如	Unilateral femoral bowing with ipsilateral fibular aplasia	Negative	Negative
62	静脉导管走向异常	Abnormal course of the ductus venosus	Negative	Negative
63	单脐（右手多指），胎儿 唇裂	Single umbilical artery (right hand polydactyly), fetal cleft lip	Positive	Trisomy 13
64	胎儿小脑延髓池略窄	The fetal cisterna magna is slightly narrow.	Negative	Negative
65	NT大于第95百分位	NT above the 95th percentile	Negative	Negative
66	胎儿NT增厚，鼻骨未显示 ，心脏结构异常（完全型心内膜缺损 可能）	Increased fetalNT, absent nasal bone, and abnormal cardiac structure (suspected complete endocardial cushion defect).	Positive	Trisomy 21
67	胎儿生长受限	Fetal growth restriction	Positive	Paternal CHD7 positive
68	NT增厚	Increased NT	Negative	Negative
69	NT增厚	Increased NT	Positive	Trisomy 21
70	右位主动脉弓，心脏永存 左上腔静脉可能	Right aortic arch with persistent left superior vena cava (PLSVC) suspected	Negative	Negative
71	胎儿肌部室间隔缺损；持续性右脐静脉可能；下脐静脉走型变异	Fetal muscular ventricular septal defect; Persistent right umbilical vein likely; Variant course of the inferior umbilical vein	Negative	Negative
72	肺囊腺瘤Ⅲ型(胎儿右肺 野高回声）	Type III congenital cystic adenomatoid malformation (hyperechoic lesion in the right fetal lung field)	Negative	Negative
73	FGR	FGR	Negative	Negative
74	双侧脉络丛囊肿	Bilateral choroid plexus cysts	Negative	Negative
75	一侧鼻骨短	Unilateral short nasal bone	Negative	Negative
76	疑肺囊腺瘤	Suspected congenital pulmonary airway malformation	Negative	Negative
77	胎儿心脏三尖瓣可见少量 返流信号	A small amount of tricuspid regurgitation is noted in the fetal heart.	Negative	Negative
78	胎儿双肾盂分离	Fetal pyelectasis	Negative	Negative
79	胎儿唇腭裂可能	Possible fetal cleft lip and palate	Negative	Negative
80	右侧鼻骨显示不清，双侧 脉络丛囊肿	Poorly visualized right nasal bone, bilateral choroid plexus cysts	Negative	Negative
81	第二胎儿NT相当于第95百 分位	The NT measurement of the second fetus corresponds to the 95th percentile.	Negative	Negative
82	胎儿三尖瓣可见少量反流 信号	Trace tricuspid regurgitation is noted.	Negative	Negative
83	NT增厚	Increased NT	Negative	Negative
84	胎儿静脉导管α波反向	Reversed a-wave in the fetal ductus venosus	Negative	Negative
85	双侧肾盂0.7，羊水多	Bilateral pyelectasis (0.7 cm) with polyhydramnios	Negative	Negative
86	NT相当于第95百分位	NT measurement corresponds to the 95th percentile.	Negative	Negative
87	胎儿颈后皮肤增厚	Nuchal fold thickness	Negative	Negative
88	侧脑室增宽	Dilated lateral ventricles	Negative	Negative
89	FGR	FGR	Negative	Negative
90	胎儿偏小	Small for gestational age	Negative	Negative
91	头围偏小；左心室点状回 声；下腹部肠管回声增强	Head circumference below normal; Echogenic intracardiac focus in the left ventricle; Hyperechoic bowel in the lower abdomen	Negative	Negative
92	右手垂腕，颈部水囊瘤	Fetal ultrasound findings: Right wrist drop and cystic hygroma of the neck.	Positive	Trisomy 18
93	脑畸形	Fetal cerebral malformation	Negative	Negative
94	NT增厚合并胎儿颈部水囊瘤	Increased NT with fetal cervical cystic hygroma	Negative	Negative
95	双侧脉络丛囊肿	Bilateral choroid plexus cysts	Negative	Negative
96	胎儿左侧腹部囊性回声 ，胃畸形可能	Fetal cystic lesion in the left abdomen, suspected gastric malformation	Negative	Negative
97	NT增厚	Increased NT	Negative	Negative
98	胎儿左侧脉络丛囊肿	Fetal left choroid plexus cyst	Negative	Negative
99	NT增厚	Increased NT	Positive	Trisomy 21
100	胎儿左肾上方囊实混合性 回声肿块，心脏室间隔缺损可能	Fetal mixed cystic and solid echogenic mass superior to the left kidney, with possible ventricular septal defect.	Negative	Negative
101	双侧脉络丛囊肿	Bilateral choroid plexus cysts	Negative	Negative
102	胎儿偏小	Small for gestational age	Negative	Negative
103	胎儿双侧脉络丛回声不均	Uneven echogenicity of bilateral choroid plexuses in the fetus	Negative	Negative
104	胎儿三尖瓣可见少量反流信号	A small amount of tricuspid regurgitation is detected in the fetus.	Negative	Negative
105	胎儿下腹肠管回声增强	Increased echogenicity of the fetal lower abdominal bowel	Negative	Negative
106	左颈部囊性回声	Cystic echo in the left cervical region	Negative	Negative
107	胎儿室间隔缺损	Fetal ventricular septal defect	Negative	Negative
108	胎儿合并颈部水囊瘤，水 肿	Fetal cystic hygroma with hydrops.	Positive	Turner syndrome
109	唇腭裂	Cleft lip and palate	Negative	Negative
110	左手形态异常，心脏结构 异常，下肢水肿，胎儿NT增厚合并颈后水囊瘤	Abnormal morphology of the left hand, cardiac structural abnormalities, lower limb edema, and fetalNT thickening with posterior cervical cystic hygroma.	Negative	Negative
111	NT大于95百分位	Increased NT greater than the 95th percentile	Negative	Negative
112	双侧脉络丛囊肿	Bilateral choroid plexus cysts	Negative	Negative
113	胎儿小脑（菱脑融合可能）	Possible rhombencephalosynapsis of the fetal cerebellum	Negative	Negative
114	胎儿双侧脉络丛囊肿	Bilateral choroid plexus cysts in the fetus	Negative	Negative
115	胎儿永存上腔静脉并冠状 静脉窦扩张，胎儿室间隔缺损（膜周部）	Persistent left superior vena cava with coronary sinus dilatation, perimembranous ventricular septal defect (VSD) in the fetus	Negative	Negative
116	左侧脑室增宽1.12cm，左 侧脉络丛回声不均匀，增粗，内似见囊性回声	Dilation of the left lateral ventricle (1.12 cm) with heterogeneous echogenicity and thickening of the left choroid plexus, where cystic echoes are suspected.	Negative	Negative
117	心脏结构异常（法洛氏4联征可能）	Cardiac structural abnormalities (possible tetralogy of Fallot)	Negative	Negative
118	单脐动脉	Single umbilical artery	Negative	Negative
119	NT大于95百分位	NT above the 95th percentile	Negative	Negative
120	胎儿心脏结构异常尚难除 外	Fetal cardiac structural abnormalities cannot be excluded.	Positive	Trisomy 21
121	FGR	FGR	Negative	Negative
122	胎儿单脐动脉，少量心包 积液（胎儿）	Single umbilical artery and minimal pericardial effusion (fetus)	Negative	Negative
123	鼻骨不显示，法四不除外 ，双泡征	Absent nasal bone, tetralogy of Fallot cannot be ruled out, double bubble sign	Positive	Trisomy 21
124	左侧股骨弯曲，鼻骨显影 差	Left femur curvature with poorly visualized nasal bone	Positive	Trisomy 21
125	FGR	FGR	Negative	Negative
126	外院提示胎儿头小	Prenatal ultrasound findings from an external institution suggest fetal microcephaly.	Negative	Negative
127	胎儿左室占位，考虑横纹 肌瘤	Fetal left ventricular mass, suggestive of rhabdomyoma	Negative	Negative
128	NT增厚	Increased NT	Negative	Negative
129	肠管回声稍增强，范围约 1.8×2.2×1.6，弱于骨骼回声	Mildly hyperechoic bowel with dimensions of approximately 1.8×2.2×1.6 cm, demonstrating echogenicity less than that of fetal bone.	Negative	Negative
130	鼻骨探查不满意，胎儿胆 囊未显示，室缺2.6mm	Unsatisfactory visualization of the nasal bone, non-visualization of the fetal gallbladder, and a 2.6 mm ventricular septal defect.	Negative	Negative
131	胎儿先天性肺气道畸形可 能（肺囊腺瘤样畸形2+3型）	Fetal congenital pulmonary airway malformation (likely type 2+3 cystic adenomatoid malformation)	Negative	Negative
132	胎儿右侧脑室轻度增宽 ，左肾囊肿可能，胎儿大于相应孕周	Mild dilatation of the right fetal cerebral ventricle, possible left renal cyst, and fetal macrosomia for gestational age.	Negative	Negative
133	胎儿左侧膈疝可能，双肾 回声增强合并融合肾不除外，双侧脉络丛囊肿	Possible left diaphragmatic hernia in the fetus. Increased renal echogenicity with possible fused kidneys cannot be excluded. Bilateral choroid plexus cysts are present.	Negative	Negative
134	NT大于95百分位	Nuchal translucency greater than the 95th percentile	Negative	Negative
135	下腹部肠管回声增强	Increased echogenicity of the lower abdominal bowel	Negative	Negative
136	胎儿室间隔肌部缺损 （26周超声）	Ventricular septal defect (muscular) (26-week ultrasound)	Negative	Negative
137	NT增厚	Increased NT	Negative	Negative
138	胎儿第四脑室增宽	Dilated fourth ventricle of the fetus	Negative	Negative
139	左侧脑室增宽	Dilation of the left lateral ventricle	Negative	Negative
140	胎儿内脏反位合并镜像右 位心可能	Probable fetal situs inversus with dextrocardia	Negative	Negative
141	双肾盂分离+单脐动脉	Bilateral pyelectasis + Single umbilical artery	Negative	Negative
142	NT增厚3.0-3.1	Increased NT measuring 3.0-3.1 mm	Negative	Negative
143	NF13.2mm，轮状胎盘可能 ，左足姿势异常	NT 13.2 mm,Suspected circumvallate placenta,Abnormal left foot posture	Negative	Negative
144	25周提示双侧脑室增宽 10.1/11.6mm，双侧脉络丛回声欠均	Bilateral ventriculomegaly was noted at 25 weeks of gestation, with lateral ventricular measurements of 10.1 mm (left) and 11.6 mm (right), accompanied by heterogeneous echogenicity of the choroid plexuses bilaterally.	Negative	Negative
145	胎儿脐膨出	Fetal omphalocele	Negative	Negative
146	胎儿左侧脉络丛囊肿	Fetal left choroid plexus cyst	Negative	Negative
147	永存左上腔，冠状静脉窦 增宽，右肾盂轻度分离	Persistent left superior vena cava with dilated coronary sinus, and mild right renal pelviectasis	Negative	Negative
148	胎儿双侧侧脑室增宽 （13.7/10.8mm）	Fetal bilateral ventriculomegaly (13.7/10.8 mm)	Negative	Negative
149	NT增厚等于第95百分位	Increased NT at the 95th percentile	Negative	Negative
150	NT增厚颈部水囊瘤，胎儿 三尖瓣反流，胎儿腹壁脐根部强回声（脐膨出待排）	Increased NT with cystic hygroma Tricuspid regurgitation Hyperechoic focus at the fetal abdominal wall near the umbilical cord insertion (omphalocele to be ruled out)	None	No prenatal diagnosis performed
151	颅内硬膜窦畸形可能伴血 栓形成不除外	Possible intracranial dural sinus malformation with thrombosis cannot be excluded.	Negative	Negative
152	胎儿唇裂可能（腭裂不除 外），胎儿心脏室间隔缺损不除外，NT增厚，全身水肿，静脉导管α波反 向	Possible fetal cleft lip (cleft palate cannot be ruled out), ventricular septal defect cannot be excluded, Increased NT, generalized hydrops, reversed a-wave in ductus venosus.	Positive	Trisomy 13
153	胎儿唇裂（合并腭裂可能 ）胎儿股骨小于相应孕周	Fetal cleft lip (with possible cleft palate) Fetal femur length less than expected for gestational age	Negative	Negative
154	胎儿NT值相当于第95百分 位	Fetal NT measurement corresponds to the 95th percentile.	Negative	Negative
155	胎儿NT值大于第九十五百 分位	The fetal NT measurement exceeds the 95th percentile.	Negative	Negative
156	胎儿NT值大于第九十五百 分位	FetalNT measurement exceeds the 95th percentile.	Negative	Negative
157	FGR	FGR	Negative	Negative
158	NT增厚	Increased NT	Negative	Negative
159	16周超声提示胎儿脉络丛 囊肿	Fetal ultrasound at 16 weeks of gestation revealed choroid plexus cysts.	Negative	Negative
160	胎儿心脏镜像右位合并心脏反位	Fetal mirror-image dextrocardia with situs inversus	Negative	Negative
161	NT增厚	Increased NT	Negative	Negative
162	NT增厚	Increased NT	Negative	Negative
163	胎儿NT相当于第95百分位	Fetal NT measurement corresponds to the 95th percentile.	Negative	Negative
164	胎儿心脏结构异常（左心 发育不良综合征可能大）二尖瓣闭锁合并主动脉瓣闭锁，主动脉横弓逆向灌注	Fetal cardiac structural abnormalities (highly suggestive of hypoplastic left heart syndrome) with mitral atresia and aortic atresia, accompanied by retrograde perfusion of the aortic arch.	Negative	Negative
165	NT增厚合并颈后水囊瘤	Increased NT with cystic hygroma in the fetus.	Negative	Negative
166	NT增厚	Increased NT	Negative	Negative
167	头围小，HC-2.2SD胎儿双 顶径头围小于相应孕周（小于第三百分位）胎儿双足背皮下组织增厚	Fetal microcephaly, HC -2.2 SD. Biparietal diameter and head circumference below the expected range for gestational age (<3rd percentile). Bilateral dorsal foot subcutaneous tissue thickening.	Negative	Negative
168	胎儿NT增厚4.1mm	Increased fetalNT measuring 4.1 mm	Negative	Negative
169	NT大于第95百分位	NT above the 95th percentile	Positive	Trisomy 21
170	NT增厚	Increased NT	Positive	22q11.21 deletion of 2.67 Mb, clearly pathogenic variant
171	胎儿NT值大于第95百分位	FetalNT measurement exceeds the 95th percentile.	Negative	Negative
172	胎儿鼻骨未显示，眼距稍宽	Fetal nasal bone not visualized, with mild hypertelorism	Negative	Negative
173	NT增厚，胎儿颅内结构异常（枕部脑膜脑膨出可能）	Increased NT with fetal intracranial structural abnormalities (possible occipital meningoencephalocele)	Negative	Negative
174	NT大于第95百分位	NT above the 95th percentile	Negative	Negative
175	胎儿双顶径及头围近正常极限，胎儿马蹄型融合肾可能	Fetal biparietal diameter and head circumference approaching the upper limit of normal, possible fetal horseshoe kidney.	Negative	Negative
176	胎儿左侧侧脑室轻度增宽	Mild dilatation of the left fetal lateral ventricle	Negative	Negative
177	胎儿颈部及胸部皮肤水肿	Fetal cervical and thoracic skin edema	Negative	Negative
178	胎儿心脏肺动脉瓣轻度狭窄	Mild pulmonary valve stenosis in the fetal heart	Negative	Negative
179	胎儿NT大于第95百分位	Fetal NT greater than the 95th percentile	Negative	Negative
180	单脐动脉？左室强回声1.0mm	Single umbilical artery? Echogenic intracardiac focus in the left ventricle measuring 1.0 mm.	Negative	Negative
181	胎儿左侧脉络丛囊肿	Fetal left choroid plexus cyst	Negative	Negative
182	胎儿心脏主动脉缩窄可能，胎儿室间隔缺损（肌部）	Possible fetal aortic coarctation and fetal muscular ventricular septal defect	Negative	Negative
183	胎儿双侧鼻骨未显示	Absent fetal bilateral nasal bones	Negative	Negative
184	膈疝相关的肺部病变	Pulmonary lesions associated with diaphragmatic hernia	Negative	Negative
185	NT增厚	Increased NT	Negative	Negative
186	NT大于95百分位	NT above the 95th percentile	Positive	Trisomy 21
187	胎儿NT大于第95百分位	Fetal NT greater than the 95th percentile	Negative	Negative
188	双侧肾盂扩张，双侧鼻骨未显影	Bilateral pyelectasis, absent nasal bones bilaterally.	Negative	Negative
189	颈后囊性回声	Posterior cervical cystic echo	Positive	del(9)(p24.3p22.2) mosaicism, ~60% mosaicism, 15.24 Mb; dup(9)(p22.3p13.1) mosaicism, ~50% mosaicism, 23.34 Mb, pathogenic variant
190	肠管回声增强	Increased echogenicity of the fetal bowel	Negative	Negative
191	胎儿NT值大于第95百分位	FetalNT measurement exceeds the 95th percentile.	Negative	Negative
192	胎儿第四脑室增宽，与小脑延髓池相通（颅后窝异常待除外）	Fetal fourth ventricular dilatation, communicating with the cisterna magna (posterior fossa abnormality cannot be excluded).	Negative	Negative
193	我院超声5.0mm NT增厚	Increased NT measuring 5.0 mm was observed on prenatal ultrasound.	Positive	Trisomy 21
194	nt值3.8	Nuchal translucency measurement of 3.8 mm	Negative	Negative
195	升主动脉内径增宽	dilated ascending aortic diameter	Negative	Negative
196	股骨小于第1百分位	Femur length below the 1st percentile	Negative	Negative
197	胎儿右锁骨下迷走	Aberrant right subclavian artery (ARSA)	Negative	Negative
198	单脐动脉可能	Single umbilical artery suspected	Positive	Trisomy 18
199	第一胎儿球拍状胎盘可能	Possible battledore placenta in the first fetus	Negative	Negative
200	胎儿右侧脉络丛囊肿	Fetal right choroid plexus cyst	Negative	Negative
201	NT增厚	Increased NT	Negative	Negative
202	胎儿双侧鼻骨未显影	Non-visualization of bilateral fetal nasal bones	Positive	Trisomy 21
203	三尖瓣轻度返流	Mild tricuspid regurgitation	Positive	Trisomy 21
204	胎儿心脏结构显示不清	Fetal cardiac structures are not clearly visualized.	Negative	Negative
205	NT增厚	Increased NT	Negative	Negative
206	胎儿双顶径1.2%ile，<2SD，头围8.9%ile，<1.3SD	Fetal biparietal diameter at 1.2 percentile (< -2 SD), head circumference at 8.9 percentile (< -1.3 SD).	Negative	Negative
207	胎儿双侧侧脑室后角宽，左侧脑室11.6mm 右侧113.3mm 核磁	Dilated posterior horns of bilateral lateral ventricles: left lateral ventricle measures 11.6 mm, right lateral ventricle measures 13.3 mm. (Note: Corrected the apparent typographical error in the original Chinese record where "113.3mm" was likely intended to be "13.3mm" based on medical plausibility)	Positive	WES: FGFR3 c.1138G>A pathogenic, de novo
208	胎儿室缺失1.4（室间隔缺损可能，三尖瓣反流）	Fetal ventricular septal defect measuring 1.4 mm (suspected ventricular septal defect with tricuspid regurgitation)	Negative	Negative
209	NT增厚	Increased NT	Negative	Negative
210	脉络丛囊肿	Choroid plexus cyst	Negative	Negative
211	胎儿NT值大于第95百分位	FetalNT measurement exceeds the 95th percentile.	Negative	Negative
212	胎儿持续性右脐静脉可能，胎儿单脐动脉可能	Possible persistent right umbilical vein in the fetus, possible single umbilical artery in the fetus	Negative	Negative
213	NT增厚	Increased NT	Negative	Negative
214	胎儿十二指肠远端梗阻或闭锁	Distal duodenal obstruction or atresia in the fetus	Negative	Negative
215	NT增厚3.9	Increased NT measuring 3.9 mm	Negative	Negative
216	二尖瓣可见少量返流信号	A small amount of mitral regurgitation is observed.	Negative	Negative
217	胎儿NT值相当于第95百分位	FetalNT measurement corresponds to the 95th percentile.	Negative	Negative
218	胎儿单脐动脉？	Single umbilical artery (SUA)	Negative	Negative
219	二尖瓣中度反流	Moderate mitral regurgitation	Negative	Negative
220	胎儿小于相应孕周，心脏永存左上腔静脉合并冠状静脉窦扩张	Fetal growth restriction with persistent left superior vena cava and dilated coronary sinus.	Negative	Negative
221	胎儿小脑延髓池轻度增宽	Mildly enlarged cisterna magna in the fetus	Negative	Negative
222	胎儿心脏室间隔缺损（肌部）待除外	Fetal ventricular septal defect (muscular) cannot be ruled out.	Negative	Negative
223	多囊性发育不良肾合并异位肾	Multicystic dysplastic kidney with ectopic kidney	Negative	Negative
224	胎儿室间隔缺损	Fetal ventricular septal defect	Negative	Negative
225	胎儿双侧脉络丛囊肿	Bilateral choroid plexus cysts in the fetus	Negative	Negative
226	双侧脉络丛囊肿	Bilateral choroid plexus cysts	Negative	Negative
227	NT增厚	Increased NT	Negative	Negative
228	NT增厚	Increased NT	Negative	Negative
229	NT增厚	Increased NT	Negative	Negative
230	NT增厚	Increased NT	Negative	Negative
231	NT增厚	Increased NT	Negative	Negative
232	NT大于95百分位	Nuchal translucency greater than the 95th percentile	Negative	Negative
233	NT增厚	Increased NT	Negative	Negative
234	妊娠囊壁无回声，（滋养细胞病）	Gestational sac wall with anechoic area (trophoblastic disease)	Negative	Negative
235	NT增厚	Increased NT	Negative	Negative
236	双侧鼻骨显影差 均存在	Poor visualization of bilateral nasal bones, both present.	Negative	Negative
237	胎儿NT值大于95百分位	FetalNT measurement exceeds the 95th percentile.	Negative	Negative
238	NT大于95百分位	NTgreater than the 95th percentile	Negative	Negative
239	FGR	FGR	Negative	Negative
240	NT增厚	Increased NT	Negative	Negative
241	胎儿左心室内见短线样高回声，胎儿左肾盂增宽	Fetal ultrasound findings: A linear hyperechoic focus is noted in the left ventricle. Mild pyelectasis is observed in the left renal pelvis.	Negative	Negative
242	胎儿左侧脉络丛囊肿性回声0.2cm	Fetal left choroid plexus cyst measuring 0.2 cm.	Negative	Negative
243	巨膀胱	Megacystis	Negative	Negative
244	胎儿永存左上腔静脉，肺动脉分支交叉走行，左肺动脉内径偏细，阵发性室上性心动过速	Persistent left superior vena cava, crossing pulmonary artery branches, hypoplastic left pulmonary artery, and paroxysmal supraventricular tachycardia	Negative	Negative
245	NT增厚	Increased NT	Negative	Negative
246	NT增厚	Increased NT	Negative	Negative
247	胎儿NT增厚	Increased fetal nuchal translucency	Negative	Negative
248	NT增厚，全身皮肤水肿，鼻 骨未显影	Increased NT, generalized skin edema, absent nasal bone	Positive	Trisomy 21
249	胎儿颅内透明层增厚	Increased fetal intracranial translucency	None	No prenatal diagnosis performed
250	NT增厚	Increased NT	Negative	Negative
251	胎儿右侧脉络丛囊肿	Fetal right choroid plexus cyst	Negative	Negative
252	NT增厚	Increased NT	Negative	Negative
253	胎儿迷走右锁骨下动脉	Aberrant right subclavian artery	Negative	Negative
254	胎儿左侧脉络丛囊肿	Fetal left choroid plexus cyst	Negative	Negative

## Sheet: Sheet2
No.	DeepSeek-V3.2B Output (Chinese Original)	DeepSeek-V3B Output (English Translation)	Doctor 1	Doctor 2	Final Evaluation	DeepSeek-V3.2R	DeepSeek-V3.2R Evaluation	Gold Standard
1	胎儿生长受限	fetal growth restriction	Y	Y	Y	fetal growth restriction	Y	fetal growth restriction
2	单脐动脉,室间隔缺损,颅骨形态异常	single umbilical artery, ventricular septal defect, abnormal skull morphology	Y	Y	Y	single umbilical artery, ventricular septal defect, abnormal skull morphology	Y	single umbilical artery, ventricular septal defect, abnormal skull morphology
3	额上颌角增大,额鼻角增大	frontomaxillary angle enlargement, frontonasal angle enlargement	Y	Y	Y	frontomaxillary angle enlargement, frontonasal angle enlargement	Y	frontomaxillary angle enlargement, frontonasal angle enlargement
4	NT增厚	Increased NT	Y	Y	Y	Increased NT	Y	Increased NT
5	胎儿生长受限,肠管回声增强,股骨短	FGR, hyperechoic bowel, short femur	Y	Y	Y	FGR, hyperechoic bowel, short femur	Y	FGR, hyperechoic bowel, short femur
6	NT增厚	Increased NT	Y	Y	Y	Increased NT	Y	Increased NT
7	胎儿生长受限,单脐动脉	Fetal growth restriction, single umbilical artery	Y	Y	Y	Fetal growth restriction, single umbilical artery	Y	Fetal growth restriction, single umbilical artery
8	肾盂增宽,腹腔内异常回声	renal pelvis dilation, abnormal intra-abdominal echo	Y	Y	Y	renal pelvis dilation, abnormal intra-abdominal echo	Y	renal pelvis dilation, abnormal intra-abdominal echo
9	NT增厚	Increased NT	Y	Y	Y	Increased NT	Y	Increased NT
10	脉络丛囊肿,肝内强回声	choroid plexus cyst, intrahepatic hyperechoic	Y	Y	Y	choroid plexus cyst, intrahepatic hyperechoic	Y	choroid plexus cyst, intrahepatic hyperechoic
11	结肠扩张	colonic dilation	Y	Y	Y	colonic dilation	Y	colonic dilation
12	鼻骨未显示,鼻骨短	Nasal bone not visualized, short nasal bone	Y	Y	Y	Nasal bone not visualized, short nasal bone	Y	Nasal bone not visualized, short nasal bone
13	肺高回声,肺囊腺瘤样畸形	hyperechoic lung, cystic adenomatoid malformation of lung	Y	Y	Y	hyperechoic lung, cystic adenomatoid malformation of lung	Y	hyperechoic lung, cystic adenomatoid malformation of lung
14	胃泡小,气管食管瘘	small gastric bubble, tracheoesophageal fistula	Y	Y	Y	small gastric bubble, tracheoesophageal fistula	Y	small gastric bubble, tracheoesophageal fistula
15	胎儿生长受限	fetal growth restriction	Y	Y	Y	fetal growth restriction	Y	fetal growth restriction
16	肠回声增强	increased bowel echogenicity	Y	Y	Y	increased bowel echogenicity	Y	increased bowel echogenicity
17	胎儿生长受限	fetal growth restriction	Y	Y	Y	fetal growth restriction	Y	fetal growth restriction
18	胎儿宫内生长受限	fetal growth restriction	Y	Y	Y	fetal growth restriction	Y	fetal growth restriction
19	头围小	head circumference small	Y	Y	Y	head circumference small	Y	head circumference small
20	脉络丛囊肿	choroid plexus cyst	Y	Y	Y	choroid plexus cyst	Y	choroid plexus cyst
21	胎儿生长受限,肠管回声增强	fetal growth restriction, hyperechoic bowel	Y	Y	Y	fetal growth restriction, hyperechoic bowel	Y	fetal growth restriction, hyperechoic bowel
22	NT增厚	Increased NT	Y	Y	Y	Increased NT	Y	Increased NT
23	肺动脉瓣狭窄	pulmonary valve stenosis	Y	Y	Y	pulmonary valve stenosis	Y	pulmonary valve stenosis
24	胎儿宫内生长受限	fetal growth restriction	Y	Y	Y	fetal growth restriction	Y	fetal growth restriction
25	NT增厚	Increased NT	Y	Y	Y	Increased NT	Y	Increased NT
26	单脐动脉,室间隔缺损	Single umbilical artery, ventricular septal defect	Y	Y	Y	Single umbilical artery, ventricular septal defect	Y	Single umbilical artery, ventricular septal defect
27	右位主动脉弓伴左位动脉导管,胎儿生长受限,股骨短小	Right aortic arch with left arterial duct, fetal growth restriction, short femur	Y	Y	Y	Right aortic arch with left arterial duct, fetal growth restriction, short femur	Y	Right aortic arch with left arterial duct, fetal growth restriction, short femur
28	NT增厚	Increased NT	Y	Y	Y	Increased NT	Y	Increased NT
29	NT增厚	Increased NT	Y	Y	Y	Increased NT	Y	Increased NT
30	肾盂积水,侧脑室增宽	hydronephrosis, lateral ventriculomegaly	Y	Y	Y	hydronephrosis, lateral ventriculomegaly	Y	hydronephrosis, lateral ventriculomegaly
31	胸腔高回声,肺囊腺瘤	high echo in the thoracic cavity, pulmonary cystic adenomatoid malformation	Y	Y	Y	high echo in the thoracic cavity, pulmonary cystic adenomatoid malformation	Y	high echo in the thoracic cavity, pulmonary cystic adenomatoid malformation
32	心脏结构异常	cardiac structural abnormalities	Y	Y	Y	cardiac structural abnormalities	Y	cardiac structural abnormalities
33	NT增厚	Increased NT	Y	Y	Y	Increased NT	Y	Increased NT
34	NT增厚	Increased NT	Y	Y	Y	Increased NT	Y	Increased NT
35	胎儿小	small fetus	N	Y	N	Fetal growth restriction	Y	Fetal growth restriction
36	静脉导管a波反向	venous duct a-wave reversal	Y	Y	Y	venous duct a-wave reversal	Y	venous duct a-wave reversal
37	羊水过多,左心室强回声	polyhydramnios, left ventricular hyperechogenicity	Y	Y	Y	polyhydramnios, left ventricular hyperechogenicity	Y	polyhydramnios, left ventricular hyperechogenicity
38	胎儿生长受限	fetal growth restriction	Y	Y	Y	fetal growth restriction	Y	fetal growth restriction
39	胎儿生长受限	fetal growth restriction	Y	Y	Y	fetal growth restriction	Y	fetal growth restriction
40	胎儿生长受限	fetal growth restriction	Y	Y	Y	fetal growth restriction	Y	fetal growth restriction
41	NT增厚,静脉导管a波反向	Increased NT, reversed a-wave in ductus venosus	Y	Y	Y	Increased NT, reversed a-wave in ductus venosus	Y	Increased NT, reversed a-wave in ductus venosus
42	NT增厚	Increased NT	Y	Y	Y	Increased NT	Y	Increased NT
43	NT增厚	Increased NT	Y	Y	Y	Increased NT	Y	Increased NT
44	侧脑室增宽,脉络丛囊肿	Lateral ventricular widening, choroid plexus cyst	Y	Y	Y	Lateral ventricular widening, choroid plexus cyst	Y	Lateral ventricular widening, choroid plexus cyst
45	NT增厚,全身皮肤水肿,单脐动脉	Increased NT, generalized skin edema, single umbilical artery	Y	Y	Y	Increased NT, generalized skin edema, single umbilical artery	Y	Increased NT, generalized skin edema, single umbilical artery
46	腹裂,胸廓狭窄	gastroschisis, narrow thorax	Y	Y	Y	gastroschisis, narrow thorax	Y	gastroschisis, narrow thorax
47	胎儿生长受限	fetal growth restriction	Y	Y	Y	fetal growth restriction	Y	fetal growth restriction
48	NT增厚	Increased NT	Y	Y	Y	Increased NT	Y	Increased NT
49	NT增厚	Increased NT	Y	Y	Y	Increased NT	Y	Increased NT
50	足内翻	talipes varus	Y	Y	Y	talipes varus	Y	talipes varus
51	NT增厚	Increased NT	Y	Y	Y	Increased NT	Y	Increased NT
52	胎儿生长受限,右心增大,肺动脉狭窄	fetal growth restriction, right heart enlargement, pulmonary artery stenosis	Y	Y	Y	fetal growth restriction, right heart enlargement, pulmonary artery stenosis	Y	fetal growth restriction, right heart enlargement, pulmonary artery stenosis
53	NT增厚	Increased NT	Y	Y	Y	Increased NT	Y	Increased NT
54	NT增厚	Increased NT	Y	Y	Y	Increased NT	Y	Increased NT
55	颈部淋巴管囊肿	cervical lymphatic cyst	Y	Y	Y	cervical lymphatic cyst	Y	cervical lymphatic cyst
56	NT增厚	Increased NT	Y	Y	Y	Increased NT	Y	Increased NT
57	右位主动脉弓,单脐动脉	right aortic arch, single umbilical artery	Y	Y	Y	right aortic arch, single umbilical artery	Y	right aortic arch, single umbilical artery
58	腹腔无回声,NT增厚	No echo in the abdominal cavity, Increased NT	Y	Y	Y	No echo in the abdominal cavity, Increased NT	Y	No echo in the abdominal cavity, Increased NT
59	NT增厚	Increased NT	Y	Y	Y	Increased NT	Y	Increased NT
60	NT增厚	Increased NT	Y	Y	Y	Increased NT	Y	Increased NT
61	股骨弯曲,腓骨缺如	femoral curvature, fibular aplasia	Y	Y	Y	femoral curvature, fibular aplasia	Y	femoral curvature, fibular aplasia
62	静脉导管走行异常	abnormal course of venous duct	Y	Y	Y	abnormal course of venous duct	Y	abnormal course of venous duct
63	单脐动脉,多指畸形,唇裂	single umbilical artery, polydactyly, cleft lip	Y	Y	Y	single umbilical artery, polydactyly, cleft lip	Y	single umbilical artery, polydactyly, cleft lip
64	小脑延髓池狭窄	cerebellomedullary cistern stenosis	Y	Y	Y	cerebellomedullary cistern stenosis	Y	cerebellomedullary cistern stenosis
65	NT增厚	Increased NT	Y	Y	Y	Increased NT	Y	Increased NT
66	NT增厚,鼻骨缺失,完全型心内膜垫缺损	Increased NT, nasal bone absence, complete endocardial cushion defect	Y	Y	Y	Increased NT, nasal bone absence, complete endocardial cushion defect	Y	Increased NT, nasal bone absence, complete endocardial cushion defect
67	胎儿生长受限	fetal growth restriction	Y	Y	Y	fetal growth restriction	Y	fetal growth restriction
68	NT增厚	Increased NT	Y	Y	Y	Increased NT	Y	Increased NT
69	NT增厚	Increased NT	Y	Y	Y	Increased NT	Y	Increased NT
70	右位主动脉弓,永存左上腔静脉	right aortic arch, persistent left superior vena cava	Y	Y	Y	right aortic arch, persistent left superior vena cava	Y	right aortic arch, persistent left superior vena cava
71	胎儿肌部室间隔缺损,持续性右脐静脉,脐静脉走行变异	Fetal muscular ventricular septal defect, persistent right umbilical vein, umbilical vein course variation	Y	Y	Y	Fetal muscular ventricular septal defect, persistent right umbilical vein, umbilical vein course variation	Y	Fetal muscular ventricular septal defect, persistent right umbilical vein, umbilical vein course variation
72	肺囊腺瘤Ⅲ型,胎儿肺野高回声	Cystic adenomatoid malformation type III, hyperechoic fetal lung field	Y	Y	Y	Cystic adenomatoid malformation type III, hyperechoic fetal lung field	Y	Cystic adenomatoid malformation type III, hyperechoic fetal lung field
73	胎儿生长受限	fetal growth restriction	Y	Y	Y	fetal growth restriction	Y	fetal growth restriction
74	脉络丛囊肿	choroid plexus cyst	Y	Y	Y	choroid plexus cyst	Y	choroid plexus cyst
75	鼻骨短	short nasal bone	Y	Y	Y	short nasal bone	Y	short nasal bone
76	肺囊腺瘤	pulmonary cystic adenomatoid malformation	Y	Y	Y	pulmonary cystic adenomatoid malformation	Y	pulmonary cystic adenomatoid malformation
77	三尖瓣返流	tricuspid regurgitation	Y	Y	Y	tricuspid regurgitation	Y	tricuspid regurgitation
78	肾盂分离	renal pelvis separation	Y	Y	Y	renal pelvis separation	Y	renal pelvis separation
79	唇腭裂	cleft lip and palate	Y	Y	Y	cleft lip and palate	Y	cleft lip and palate
80	鼻骨显示不清,脉络丛囊肿	Nasal bone unclear, choroid plexus cyst	Y	Y	Y	Nasal bone unclear, choroid plexus cyst	Y	Nasal bone unclear, choroid plexus cyst
81	NT增厚	Increased NT	Y	Y	Y	Increased NT	Y	Increased NT
82	三尖瓣反流	tricuspid regurgitation	Y	Y	Y	tricuspid regurgitation	Y	tricuspid regurgitation
83	NT增厚	Increased NT	Y	Y	Y	Increased NT	Y	Increased NT
84	静脉导管a波反向	venous duct a wave reversal	Y	Y	Y	venous duct a wave reversal	Y	venous duct a wave reversal
85	肾盂增宽,羊水过多	pelviectasis, polyhydramnios	Y	Y	Y	pelviectasis, polyhydramnios	Y	pelviectasis, polyhydramnios
86	NT增厚	Increased NT	Y	Y	Y	Increased NT	Y	Increased NT
87	颈后皮肤增厚	nuchal translucency	Y	Y	Y	nuchal translucency	Y	nuchal translucency
88	侧脑室增宽	lateral ventriculomegaly	Y	Y	Y	lateral ventriculomegaly	Y	lateral ventriculomegaly
89	胎儿生长受限	fetal growth restriction	Y	Y	Y	fetal growth restriction	Y	fetal growth restriction
90	胎儿生长受限	fetal growth restriction	Y	Y	Y	fetal growth restriction	Y	fetal growth restriction
91	头围偏小,左心室点状回声,肠管回声增强	head circumference is small, left ventricular echogenic focus, echogenic bowel	Y	Y	Y	head circumference is small, left ventricular echogenic focus, echogenic bowel	Y	head circumference is small, left ventricular echogenic focus, echogenic bowel
92	垂腕,颈部水囊瘤	wrist drop, NT hygroma	Y	Y	Y	wrist drop, NT hygroma	Y	wrist drop, NT hygroma
93	脑畸形	brain malformation	Y	Y	Y	brain malformation	Y	brain malformation
94	NT增厚,颈部水囊瘤	Increased NT, cervical hygroma	Y	Y	Y	Increased NT, cervical hygroma	Y	Increased NT, cervical hygroma
95	脉络丛囊肿	choroid plexus cyst	Y	Y	Y	choroid plexus cyst	Y	choroid plexus cyst
96	腹部囊性回声,胃畸形	abdominal cystic echo, gastric malformation	Y	Y	Y	abdominal cystic echo, gastric malformation	Y	abdominal cystic echo, gastric malformation
97	NT增厚	Increased NT	Y	Y	Y	Increased NT	Y	Increased NT
98	脉络丛囊肿	choroid plexus cyst	Y	Y	Y	choroid plexus cyst	Y	choroid plexus cyst
99	NT增厚	Increased NT	Y	Y	Y	Increased NT	Y	Increased NT
100	肾囊实性占位,室间隔缺损	renal cystic-solid mass, ventricular septal defect	Y	Y	Y	renal cystic-solid mass, ventricular septal defect	Y	renal cystic-solid mass, ventricular septal defect
101	脉络丛囊肿	choroid plexus cyst	Y	Y	Y	choroid plexus cyst	Y	choroid plexus cyst
102	胎儿生长受限	fetal growth restriction	Y	Y	Y	fetal growth restriction	Y	fetal growth restriction
103	脉络丛回声不均	choroid plexus echo heterogeneity	Y	Y	Y	choroid plexus echo heterogeneity	Y	choroid plexus echo heterogeneity
104	三尖瓣反流	tricuspid regurgitation	Y	Y	Y	tricuspid regurgitation	Y	tricuspid regurgitation
105	肠管回声增强	increased bowel echogenicity	Y	Y	Y	increased bowel echogenicity	Y	increased bowel echogenicity
106	颈部水囊瘤	cervical hygroma	Y	Y	Y	cervical hygroma	Y	cervical hygroma
107	室间隔缺损	Ventricular septal defect	Y	Y	Y	Ventricular septal defect	Y	Ventricular septal defect
108	颈部水囊瘤,胎儿水肿	cystic hygroma, hydrops fetalis	Y	Y	Y	cystic hygroma, hydrops fetalis	Y	cystic hygroma, hydrops fetalis
109	唇腭裂	cleft lip and palate	Y	Y	Y	cleft lip and palate	Y	cleft lip and palate
110	手形态异常,心脏结构异常,下肢水肿,NT增厚,颈后水囊瘤	abnormal hand morphology, cardiac structural abnormalities, lower limb edema, Increased NT, nuchal cystic hygroma	Y	Y	Y	abnormal hand morphology, cardiac structural abnormalities, lower limb edema, Increased NT, nuchal cystic hygroma	Y	abnormal hand morphology, cardiac structural abnormalities, lower limb edema, Increased NT, nuchal cystic hygroma
111	NT增厚	Increased NT	Y	Y	Y	Increased NT	Y	Increased NT
112	脉络丛囊肿	choroid plexus cyst	Y	Y	Y	choroid plexus cyst	Y	choroid plexus cyst
113	小脑发育异常,菱脑融合	cerebellar dysplasia, rhombencephalosynapsis	Y	Y	Y	cerebellar dysplasia, rhombencephalosynapsis	Y	cerebellar dysplasia, rhombencephalosynapsis
114	脉络丛囊肿	choroid plexus cyst	Y	Y	Y	choroid plexus cyst	Y	choroid plexus cyst
115	永存左上腔静脉,冠状静脉窦扩张,室间隔缺损（膜周部）	Persistent left superior vena cava, dilated coronary sinus, ventricular septal defect (perimembranous)	N	Y	N	Persistent left superior vena cava, Dilated coronary sinus, Ventricular septal defect	Y	Persistent left superior vena cava, Dilated coronary sinus, Ventricular septal defect
116	侧脑室增宽,脉络丛回声不均匀,脉络丛增粗,脉络丛囊性回声	lateral ventriculomegaly, heterogeneous choroid plexus echoes, thickened choroid plexus, cystic echoes of choroid plexus	Y	Y	Y	lateral ventriculomegaly, heterogeneous choroid plexus echoes, thickened choroid plexus, cystic echoes of choroid plexus	Y	lateral ventriculomegaly, heterogeneous choroid plexus echoes, thickened choroid plexus, cystic echoes of choroid plexus
117	心脏结构异常,法洛氏四联症	Cardiac structural abnormalities, tetralogy of Fallot	Y	Y	Y	Cardiac structural abnormalities, tetralogy of Fallot	Y	Cardiac structural abnormalities, tetralogy of Fallot
118	单脐动脉	Single umbilical artery	Y	Y	Y	Single umbilical artery	Y	Single umbilical artery
119	NT增厚	Increased NT	Y	Y	Y	Increased NT	Y	Increased NT
120	心脏结构异常	cardiac structural abnormalities	Y	Y	Y	cardiac structural abnormalities	Y	cardiac structural abnormalities
121	胎儿生长受限	fetal growth restriction	Y	Y	Y	fetal growth restriction	Y	fetal growth restriction
122	单脐动脉,心包积液	single umbilical artery, pericardial effusion	Y	Y	Y	single umbilical artery, pericardial effusion	Y	single umbilical artery, pericardial effusion
123	鼻骨缺失,法洛四联症,十二指肠梗阻	absent nasal bone, tetralogy of Fallot, duodenal obstruction	Y	N	Y	absent nasal bone, tetralogy of Fallot, duodenal obstruction	Y	absent nasal bone, tetralogy of Fallot, duodenal obstruction
124	股骨弯曲,鼻骨未显示	femoral curvature, NT not visualized	Y	Y	Y	femoral curvature, NT not visualized	Y	femoral curvature, NT not visualized
125	胎儿生长受限	fetal growth restriction	Y	Y	Y	fetal growth restriction	Y	fetal growth restriction
126	小头畸形	microcephaly	N	Y	Y	microcephaly	Y	microcephaly
127	侧脑室增宽,心室占位,横纹肌瘤	lateral ventricular enlargement, ventricular space-occupying lesion, rhabdomyoma	N	N	N	Intracardiac mass, rhabdomyoma	Y	Intracardiac mass, rhabdomyoma
128	NT增厚	Increased NT	Y	Y	Y	Increased NT	Y	Increased NT
129	肠管回声增强	increased bowel echogenicity	Y	Y	Y	increased bowel echogenicity	Y	increased bowel echogenicity
130	鼻骨显示不清,胆囊未显示,室间隔缺损	nasal bone not clearly visualized, gallbladder not visualized, ventricular septal defect	Y	Y	Y	nasal bone not clearly visualized, gallbladder not visualized, ventricular septal defect	Y	nasal bone not clearly visualized, gallbladder not visualized, ventricular septal defect
131	先天性肺气道畸形,肺囊腺瘤样畸形	Congenital pulmonary airway malformation, Cystic adenomatoid malformation	Y	Y	Y	Congenital pulmonary airway malformation, Cystic adenomatoid malformation	Y	Congenital pulmonary airway malformation, Cystic adenomatoid malformation
132	侧脑室增宽,肾囊肿,胎儿大于孕周	lateral ventricular dilatation, renal cyst, fetal macrosomia	Y	Y	Y	lateral ventricular dilatation, renal cyst, fetal macrosomia	Y	lateral ventricular dilatation, renal cyst, fetal macrosomia
133	膈疝,双肾回声增强,融合肾,脉络丛囊肿	Diaphragmatic hernia, enhanced renal echogenicity, fused kidney, choroid plexus cyst	Y	Y	Y	Diaphragmatic hernia, enhanced renal echogenicity, fused kidney, choroid plexus cyst	Y	Diaphragmatic hernia, enhanced renal echogenicity, fused kidney, choroid plexus cyst
134	NT增厚	Increased NT	Y	Y	Y	Increased NT	Y	Increased NT
135	肠管回声增强	increased bowel echogenicity	Y	Y	Y	increased bowel echogenicity	Y	increased bowel echogenicity
136	室间隔缺损	ventricular septal defect	Y	Y	Y	ventricular septal defect	Y	ventricular septal defect
137	NT增厚	Increased NT	Y	Y	Y	Increased NT	Y	Increased NT
138	第四脑室增宽	widened fourth ventricle	Y	Y	Y	widened fourth ventricle	Y	widened fourth ventricle
139	侧脑室增宽	lateral ventricular dilatation	Y	Y	Y	lateral ventricular dilatation	Y	lateral ventricular dilatation
140	内脏反位,镜像右位心	situs inversus, mirror-image dextrocardia	Y	Y	Y	situs inversus, mirror-image dextrocardia	Y	situs inversus, mirror-image dextrocardia
141	肾盂分离,单脐动脉	renal pelvis separation, single umbilical artery	Y	Y	Y	renal pelvis separation, single umbilical artery	Y	renal pelvis separation, single umbilical artery
142	NT增厚	Increased NT	Y	Y	Y	Increased NT	Y	Increased NT
143	侧脑室增宽,轮状胎盘,足姿势异常	lateral ventricular dilatation, circumvallate placenta, abnormal foot posture	Y	Y	Y	lateral ventricular dilatation, circumvallate placenta, abnormal foot posture	Y	lateral ventricular dilatation, circumvallate placenta, abnormal foot posture
144	侧脑室增宽,脉络丛回声不均	Lateral ventricular widening, uneven choroid plexus echo	Y	Y	Y	Lateral ventricular widening, uneven choroid plexus echo	Y	Lateral ventricular widening, uneven choroid plexus echo
145	脐膨出	omphalocele	Y	Y	Y	omphalocele	Y	omphalocele
146	脉络丛囊肿	choroid plexus cyst	Y	Y	Y	choroid plexus cyst	Y	choroid plexus cyst
147	永存左上腔静脉,冠状静脉窦增宽,肾盂分离	Persistent left superior vena cava, dilated coronary sinus, pyelectasis	Y	Y	Y	Persistent left superior vena cava, dilated coronary sinus, pyelectasis	Y	Persistent left superior vena cava, dilated coronary sinus, pyelectasis
148	侧脑室增宽	lateral ventricular dilatation	Y	Y	Y	lateral ventricular dilatation	Y	lateral ventricular dilatation
149	NT增厚	Increased NT	Y	Y	Y	Increased NT	Y	Increased NT
150	NT增厚,颈部水囊瘤,三尖瓣反流,腹壁脐根部强回声,脐膨出	Increased NT, cystic hygroma, tricuspid regurgitation, hyperechoic umbilical root of the abdominal wall, omphalocele	Y	Y	Y	Increased NT, cystic hygroma, tricuspid regurgitation, hyperechoic umbilical root of the abdominal wall, omphalocele	Y	Increased NT, cystic hygroma, tricuspid regurgitation, hyperechoic umbilical root of the abdominal wall, omphalocele
151	颅内硬膜窦畸形,颅内硬膜窦血栓形成	intracranial dural sinus malformation, intracranial dural sinus thrombosis	Y	Y	Y	intracranial dural sinus malformation, intracranial dural sinus thrombosis	Y	intracranial dural sinus malformation, intracranial dural sinus thrombosis
152	唇裂,室间隔缺损,NT增厚,全身水肿,静脉导管a波反向	cleft lip, ventricular septal defect, Increased NT, generalized edema, reversed a-wave in ductus venosus	Y	Y	Y	cleft lip, ventricular septal defect, Increased NT, generalized edema, reversed a-wave in ductus venosus	Y	cleft lip, ventricular septal defect, Increased NT, generalized edema, reversed a-wave in ductus venosus
153	唇裂（合并腭裂可能）,股骨短小	cleft lip (possible cleft palate), short femur	N	N	N	Cleft lip, Palate, short femur	Y	Cleft lip, Palate, short femur
154	NT增厚	Increased NT	Y	Y	Y	Increased NT	Y	Increased NT
155	NT增厚	Increased NT	Y	Y	Y	Increased NT	Y	Increased NT
156	NT增厚	Increased NT	Y	Y	Y	Increased NT	Y	Increased NT
157	胎儿生长受限	fetal growth restriction	Y	Y	Y	fetal growth restriction	Y	fetal growth restriction
158	NT增厚	Increased NT	Y	Y	Y	Increased NT	Y	Increased NT
159	脉络丛囊肿	choroid plexus cyst	Y	Y	Y	choroid plexus cyst	Y	choroid plexus cyst
160	镜像右位心,心脏反位	mirror-image dextrocardia, situs inversus	Y	Y	Y	mirror-image dextrocardia, situs inversus	Y	mirror-image dextrocardia, situs inversus
161	NT增厚	Increased NT	Y	Y	Y	Increased NT	Y	Increased NT
162	NT增厚	Increased NT	Y	Y	Y	Increased NT	Y	Increased NT
163	NT增厚	Increased NT	Y	Y	Y	Increased NT	Y	Increased NT
164	左心发育不良综合征,二尖瓣闭锁,主动脉瓣闭锁,主动脉横弓逆向灌注	hypoplastic left heart syndrome, mitral atresia, aortic atresia, retrograde perfusion of the aortic arch	Y	Y	Y	hypoplastic left heart syndrome, mitral atresia, aortic atresia, retrograde perfusion of the aortic arch	Y	hypoplastic left heart syndrome, mitral atresia, aortic atresia, retrograde perfusion of the aortic arch
165	NT增厚,颈后水囊瘤	Increased NT, nuchal cystic hygroma	Y	Y	Y	Increased NT, nuchal cystic hygroma	Y	Increased NT, nuchal cystic hygroma
166	NT增厚	Increased NT	Y	Y	Y	Increased NT	Y	Increased NT
167	头围小,胎儿双顶径头围小于相应孕周,胎儿双足背皮下组织增厚	Small head circumference, fetal biparietal diameter and head circumference smaller than the corresponding gestational week, thickening of subcutaneous tissue on the dorsal aspect of both fetal feet	Y	Y	Y	Small head circumference, fetal biparietal diameter and head circumference smaller than the corresponding gestational week, thickening of subcutaneous tissue on the dorsal aspect of both fetal feet	Y	Small head circumference, fetal biparietal diameter and head circumference smaller than the corresponding gestational week, thickening of subcutaneous tissue on the dorsal aspect of both fetal feet
168	NT增厚	Increased NT	Y	Y	Y	Increased NT	Y	Increased NT
169	NT增厚	Increased NT	Y	Y	Y	Increased NT	Y	Increased NT
170	NT增厚	Increased NT	Y	Y	Y	Increased NT	Y	Increased NT
171	NT增厚	Increased NT	Y	Y	Y	Increased NT	Y	Increased NT
172	鼻骨缺失,眼距增宽	absent nasal bone, increased NT	Y	Y	Y	absent nasal bone, increased NT	Y	absent nasal bone, increased NT
173	NT增厚,脑膜脑膨出	Increased NT, meningoencephalocele	Y	Y	Y	Increased NT, meningoencephalocele	Y	Increased NT, meningoencephalocele
174	NT增厚	Increased NT	Y	Y	Y	Increased NT	Y	Increased NT
175	双顶径增大,头围增大,马蹄肾	Biparietal diameter enlargement, head circumference enlargement, horseshoe kidney	Y	Y	Y	Biparietal diameter enlargement, head circumference enlargement, horseshoe kidney	Y	Biparietal diameter enlargement, head circumference enlargement, horseshoe kidney
176	侧脑室增宽	lateral ventriculomegaly	Y	Y	Y	lateral ventriculomegaly	Y	lateral ventriculomegaly
177	颈部水肿,胸部水肿	neck edema, chest edema	Y	Y	Y	neck edema, chest edema	Y	neck edema, chest edema
178	肺动脉瓣狭窄	pulmonary valve stenosis	Y	Y	Y	pulmonary valve stenosis	Y	pulmonary valve stenosis
179	NT增厚	Increased NT	Y	Y	Y	Increased NT	Y	Increased NT
180	单脐动脉,左心室强回声	single umbilical artery, left ventricular echogenic focus	Y	Y	Y	single umbilical artery, left ventricular echogenic focus	Y	single umbilical artery, left ventricular echogenic focus
181	脉络丛囊肿	choroid plexus cyst	Y	Y	Y	choroid plexus cyst	Y	choroid plexus cyst
182	主动脉缩窄,室间隔缺损	Coarctation of the aorta, ventricular septal defect	Y	Y	Y	Coarctation of the aorta, ventricular septal defect	Y	Coarctation of the aorta, ventricular septal defect
183	鼻骨未显示	nasal bone not visualized	Y	Y	Y	nasal bone not visualized	Y	nasal bone not visualized
184	膈疝,肺发育不良	Diaphragmatic hernia, pulmonary hypoplasia	Y	Y	Y	Diaphragmatic hernia, pulmonary hypoplasia	Y	Diaphragmatic hernia, pulmonary hypoplasia
185	NT增厚	Increased NT	Y	Y	Y	Increased NT	Y	Increased NT
186	NT增厚	Increased NT	Y	Y	Y	Increased NT	Y	Increased NT
187	NT增厚	Increased NT	Y	Y	Y	Increased NT	Y	Increased NT
188	肾盂扩张,鼻骨缺失	pelviectasis, absent nasal bone	Y	Y	Y	pelviectasis, absent nasal bone	Y	pelviectasis, absent nasal bone
189	颈后透明层增厚	Increased NT	Y	Y	Y	Increased NT	Y	Increased NT
190	肠管回声增强	increased bowel echogenicity	Y	Y	Y	increased bowel echogenicity	Y	increased bowel echogenicity
191	NT增厚	Increased NT	Y	Y	Y	Increased NT	Y	Increased NT
192	第四脑室增宽,颅后窝异常	widened fourth ventricle, abnormal posterior fossa	Y	Y	Y	widened fourth ventricle, abnormal posterior fossa	Y	widened fourth ventricle, abnormal posterior fossa
193	NT增厚	Increased NT	Y	Y	Y	Increased NT	Y	Increased NT
194	NT增厚	Increased NT	Y	Y	Y	Increased NT	Y	Increased NT
195	升主动脉增宽	dilated ascending aorta	Y	Y	Y	dilated ascending aorta	Y	dilated ascending aorta
196	股骨短小	femoral shortening	Y	Y	Y	femoral shortening	Y	femoral shortening
197	迷走右锁骨下动脉	Aberrant right subclavian artery	Y	Y	Y	Aberrant right subclavian artery	Y	Aberrant right subclavian artery
198	单脐动脉	single umbilical artery	Y	Y	Y	single umbilical artery	Y	single umbilical artery
199	球拍状胎盘	placenta spuria	Y	Y	Y	placenta spuria	Y	placenta spuria
200	脉络丛囊肿	choroid plexus cyst	Y	Y	Y	choroid plexus cyst	Y	choroid plexus cyst
201	NT增厚	Increased NT	Y	Y	Y	Increased NT	Y	Increased NT
202	鼻骨缺失	absent nasal bone	Y	Y	Y	absent nasal bone	Y	absent nasal bone
203	三尖瓣反流	tricuspid regurgitation	Y	Y	Y	tricuspid regurgitation	Y	tricuspid regurgitation
204	心脏结构显示不清	The cardiac structure is not clearly visualized	Y	Y	Y	The cardiac structure is not clearly visualized	Y	The cardiac structure is not clearly visualized
205	NT增厚	Increased NT	Y	Y	Y	Increased NT	Y	Increased NT
206	胎儿生长受限	fetal growth restriction	Y	Y	Y	fetal growth restriction	Y	fetal growth restriction
207	侧脑室增宽	lateral ventriculomegaly	Y	Y	Y	lateral ventriculomegaly	Y	lateral ventriculomegaly
208	室间隔缺损,三尖瓣反流	ventricular septal defect, tricuspid regurgitation	Y	Y	Y	ventricular septal defect, tricuspid regurgitation	Y	ventricular septal defect, tricuspid regurgitation
209	NT增厚	Increased NT	Y	Y	Y	Increased NT	Y	Increased NT
210	脉络丛囊肿	choroid plexus cyst	Y	Y	Y	choroid plexus cyst	Y	choroid plexus cyst
211	NT增厚	Increased NT	Y	Y	Y	Increased NT	Y	Increased NT
212	持续性右脐静脉,单脐动脉	persistent right umbilical vein, single umbilical artery	Y	Y	Y	persistent right umbilical vein, single umbilical artery	Y	persistent right umbilical vein, single umbilical artery
213	NT增厚	Increased NT	Y	Y	Y	Increased NT	Y	Increased NT
214	十二指肠梗阻,十二指肠闭锁	duodenal obstruction, duodenal atresia	Y	Y	Y	duodenal obstruction, duodenal atresia	Y	duodenal obstruction, duodenal atresia
215	NT增厚	Increased NT	Y	Y	Y	Increased NT	Y	Increased NT
216	二尖瓣返流	mitral regurgitation	Y	Y	Y	mitral regurgitation	Y	mitral regurgitation
217	NT增厚	Increased NT	Y	Y	Y	Increased NT	Y	Increased NT
218	单脐动脉	single umbilical artery	Y	Y	Y	single umbilical artery	Y	single umbilical artery
219	二尖瓣返流	mitral regurgitation	Y	Y	Y	mitral regurgitation	Y	mitral regurgitation
220	胎儿生长受限,永存左上腔静脉,冠状静脉窦扩张	Fetal growth restriction, persistent left superior vena cava, dilated coronary sinus	Y	Y	Y	Fetal growth restriction, persistent left superior vena cava, dilated coronary sinus	Y	Fetal growth restriction, persistent left superior vena cava, dilated coronary sinus
221	小脑延髓池增宽	cerebellomedullary cistern widening	Y	Y	Y	cerebellomedullary cistern widening	Y	cerebellomedullary cistern widening
222	室间隔缺损	Ventricular septal defect	Y	Y	Y	Ventricular septal defect	Y	Ventricular septal defect
223	异位肾,多囊肾	ectopic kidney, polycystic kidney	Y	Y	Y	ectopic kidney, polycystic kidney	Y	ectopic kidney, polycystic kidney
224	室间隔缺损	Ventricular septal defect	Y	Y	Y	Ventricular septal defect	Y	Ventricular septal defect
225	脉络丛囊肿	choroid plexus cyst	Y	Y	Y	choroid plexus cyst	Y	choroid plexus cyst
226	脉络丛囊肿	choroid plexus cyst	Y	Y	Y	choroid plexus cyst	Y	choroid plexus cyst
227	NT增厚	Increased NT	Y	Y	Y	Increased NT	Y	Increased NT
228	NT增厚	Increased NT	Y	Y	Y	Increased NT	Y	Increased NT
229	NT增厚	Increased NT	Y	Y	Y	Increased NT	Y	Increased NT
230	NT增厚	Increased NT	Y	Y	Y	Increased NT	Y	Increased NT
231	NT增厚	Increased NT	Y	Y	Y	Increased NT	Y	Increased NT
232	NT增厚	Increased NT	Y	Y	Y	Increased NT	Y	Increased NT
233	NT增厚	Increased NT	Y	Y	Y	Increased NT	Y	Increased NT
234	妊娠囊壁无回声,滋养细胞病	gestational sac wall anechoic, trophoblastic disease	Y	Y	Y	gestational sac wall anechoic, trophoblastic disease	Y	gestational sac wall anechoic, trophoblastic disease
235	NT增厚	Increased NT	Y	Y	Y	Increased NT	Y	Increased NT
236	鼻骨显影差	poor visualization of nasal bone	Y	Y	Y	poor visualization of nasal bone	Y	poor visualization of nasal bone
237	NT增厚	Increased NT	Y	Y	Y	Increased NT	Y	Increased NT
238	NT增厚	Increased NT	Y	Y	Y	Increased NT	Y	Increased NT
239	胎儿生长受限	fetal growth restriction	Y	Y	Y	fetal growth restriction	Y	fetal growth restriction
240	NT增厚	Increased NT	Y	Y	Y	Increased NT	Y	Increased NT
241	左心室内强回声,肾盂增宽	Echogenic intracardiac focus in the left ventricle, pyelectasis	Y	Y	Y	Echogenic intracardiac focus in the left ventricle, pyelectasis	Y	Echogenic intracardiac focus in the left ventricle, pyelectasis
242	脉络丛囊肿	choroid plexus cyst	Y	Y	Y	choroid plexus cyst	Y	choroid plexus cyst
243	膀胱增大	bladder enlargement	Y	Y	Y	bladder enlargement	Y	bladder enlargement
244	永存左上腔静脉,肺动脉分支交叉走行,左肺动脉内径偏细,阵发性室上性心动过速	persistent left superior vena cava, crossed pulmonary artery branches, narrow left pulmonary artery diameter, paroxysmal supraventricular tachycardia	Y	Y	Y	persistent left superior vena cava, crossed pulmonary artery branches, narrow left pulmonary artery diameter, paroxysmal supraventricular tachycardia	Y	persistent left superior vena cava, crossed pulmonary artery branches, narrow left pulmonary artery diameter, paroxysmal supraventricular tachycardia
245	NT增厚	Increased NT	Y	Y	Y	Increased NT	Y	Increased NT
246	NT增厚	Increased NT	Y	Y	Y	Increased NT	Y	Increased NT
247	NT增厚	Increased NT	Y	Y	Y	Increased NT	Y	Increased NT
248	NT增厚,全身皮肤水肿,鼻骨缺失	Increased NT, generalized skin edema, absent nasal bone	Y	Y	Y	Increased NT, generalized skin edema, absent nasal bone	Y	Increased NT, generalized skin edema, absent nasal bone
249	颅内透明层增厚	intracranial translucency thickening	Y	Y	Y	intracranial translucency thickening	Y	intracranial translucency thickening
250	NT增厚	Increased NT	Y	Y	Y	Increased NT	Y	Increased NT
251	脉络丛囊肿	choroid plexus cyst	Y	Y	Y	choroid plexus cyst	Y	choroid plexus cyst
252	NT增厚	Increased NT	Y	Y	Y	Increased NT	Y	Increased NT
253	迷走右锁骨下动脉	Aberrant right subclavian artery	Y	Y	Y	Aberrant right subclavian artery	Y	Aberrant right subclavian artery
254	脉络丛囊肿	choroid plexus cyst	Y	Y	Y	choroid plexus cyst	Y	choroid plexus cyst

## Sheet: Sheet3
No.	DeepSeek-V3.2B Output (Chinese Original)	DeepSeek-V3B Output (English Translation)	Doctor 1	Doctor 2	Final Evaluation	DeepSeek-V3.2R	DeepSeek-V3.2R Evaluation	Gold Standard
1	胎儿生长受限	FGR	Y	Y	Y	FGR	Y	FGR
2	除NT增厚外其他软指标异常,胎儿结构异常	Other soft markers,Structural anomalies	Y	Y	Y	Other soft markers,Structural anomalies	Y	Other soft markers,Structural anomalies
3	除NT外其他软指标异常	Other soft markers	Y	Y	Y	Other soft markers	Y	Other soft markers
4	NT增厚	Increased NT	Y	Y	Y	Increased NT	Y	Increased NT
5	胎儿生长受限,除NT外其他软指标异常	FGR,Other soft markers	Y	Y	Y	Other soft markers,FGR	Y	Other soft markers,FGR
6	NT增厚	Increased NT	Y	Y	Y	Increased NT	Y	Increased NT
7	胎儿生长受限,除NT外其他软指标异常	FGR,Other soft markers	Y	Y	Y	FGR,Other soft markers	Y	FGR,Other soft markers
8	除NT外其他软指标异常,胎儿结构异常	Other soft markers,Structural anomalies	N	N	N	Other soft markers	Y	Other soft markers
9	NT增厚	Increased NT	Y	Y	Y	Increased NT	Y	Increased NT
10	除NT外其他软指标异常	Other soft markers	Y	Y	Y	Other soft markers	Y	Other soft markers
11	胎儿结构异常	Structural anomalies	Y	Y	Y	Structural anomalies	Y	Structural anomalies
12	除NT外其他软指标异常	Other soft markers	Y	Y	Y	Other soft markers	Y	Other soft markers
13	胎儿结构异常	Structural anomalies	Y	Y	Y	Structural anomalies	Y	Structural anomalies
14	胎儿结构异常	Structural anomalies	Y	Y	Y	Structural anomalies	Y	Structural anomalies
15	胎儿生长受限	FGR	Y	Y	Y	FGR	Y	FGR
16	除NT外其他软指标异常	Other soft markers	Y	Y	Y	Other soft markers	Y	Other soft markers
17	胎儿生长受限	FGR	Y	Y	Y	FGR	Y	FGR
18	胎儿生长受限	FGR	Y	Y	Y	FGR	Y	FGR
19	胎儿生长受限	FGR	Y	Y	Y	FGR	Y	FGR
20	除NT外其他软指标异常	Other soft markers	Y	Y	Y	Other soft markers	Y	Other soft markers
21	胎儿生长受限,除NT外其他软指标异常	FGR,Other soft markers	Y	Y	Y	FGR,Other soft markers	Y	FGR,Other soft markers
22	NT增厚	Increased NT	Y	Y	Y	Increased NT	Y	Increased NT
23	胎儿结构异常	Structural anomalies	Y	Y	Y	Structural anomalies	Y	Structural anomalies
24	胎儿生长受限	FGR	Y	Y	Y	FGR	Y	FGR
25	NT增厚	Increased NT	Y	Y	Y	Increased NT	Y	Increased NT
26	除NT外其他软指标异常,胎儿结构异常	Other soft markers,Structural anomalies	Y	Y	Y	Other soft markers,Structural anomalies	Y	Other soft markers,Structural anomalies
27	胎儿结构异常,胎儿生长受限	Structural anomalies,FGR	Y	Y	Y	Structural anomalies,Other soft markers,FGR	N	Structural anomalies,FGR
28	NT增厚	Increased NT	Y	Y	Y	Increased NT	Y	Increased NT
29	NT增厚	Increased NT	Y	Y	Y	Increased NT	Y	Increased NT
30	除NT外其他软指标异常,胎儿结构异常	Other soft markers,Structural anomalies	N	N	N	Other soft markers	Y	Other soft markers
31	胎儿结构异常	Structural anomalies	Y	Y	Y	Structural anomalies	Y	Structural anomalies
32	胎儿结构异常	Structural anomalies	Y	Y	Y	Structural anomalies	Y	Structural anomalies
33	NT增厚	Increased NT	Y	Y	Y	Increased NT	Y	Increased NT
34	NT增厚	Increased NT	Y	Y	Y	Increased NT	Y	Increased NT
35	胎儿生长受限	FGR	Y	Y	Y	FGR	Y	FGR
36	NT增厚	Increased NT	N	N	N	Other soft markers	Y	Other soft markers
37	除NT外其他软指标异常,胎儿结构异常	Other soft markers,Structural anomalies	N	N	N	Other soft markers	Y	Other soft markers
38	胎儿生长受限	FGR	Y	Y	Y	FGR	Y	FGR
39	胎儿生长受限	FGR	Y	Y	Y	FGR	Y	FGR
40	胎儿生长受限	FGR	Y	Y	Y	FGR	Y	FGR
41	NT增厚,胎儿结构异常	Increased NT,Structural anomalies	N	N	N	Increased NT,Other soft markers	Y	Increased NT,Other soft markers
42	NT增厚	Increased NT	Y	Y	Y	Increased NT	Y	Increased NT
43	NT增厚	Increased NT	Y	Y	Y	Increased NT	Y	Increased NT
44	除NT外其他软指标异常	Other soft markers	Y	Y	Y	Other soft markers	Y	Other soft markers
45	NT增厚,胎儿结构异常	Increased NT,Structural anomalies	N	N	N	Increased NT,Other soft markers,Structural anomalies	Y	Increased NT,Other soft markers,Structural anomalies
46	胎儿结构异常	Structural anomalies	Y	Y	Y	Structural anomalies	Y	Structural anomalies
47	胎儿生长受限	FGR	Y	Y	Y	FGR	Y	FGR
48	NT增厚	Increased NT	Y	Y	Y	Other soft markers	N	Increased NT
49	NT增厚	Increased NT	Y	Y	Y	Increased NT	Y	Increased NT
50	胎儿结构异常	Structural anomalies	Y	Y	Y	Structural anomalies	Y	Structural anomalies
51	NT增厚	Increased NT	Y	Y	Y	Increased NT	Y	Increased NT
52	胎儿生长受限,胎儿结构异常	FGR,Structural anomalies	Y	Y	Y	FGR,Structural anomalies	Y	FGR,Structural anomalies
53	NT增厚	Increased NT	Y	Y	Y	Increased NT	Y	Increased NT
54	NT增厚	Increased NT	Y	Y	Y	Increased NT	Y	Increased NT
55	NT增厚,胎儿结构异常	Increased NT,Structural anomalies	Y	Y	Y	Increased NT,Structural anomalies	Y	Increased NT,Structural anomalies
56	NT增厚	Increased NT	Y	Y	Y	Increased NT	Y	Increased NT
57	胎儿结构异常,除NT外其他软指标异常	Structural anomalies,Other soft markers	Y	Y	Y	Structural anomalies,Other soft markers	Y	Structural anomalies,Other soft markers
58	NT增厚,胎儿结构异常	Increased NT,Structural anomalies	N	N	N	Increased NT,Other soft markers	Y	Increased NT,Other soft markers
59	NT增厚	Increased NT	Y	Y	Y	Increased NT	Y	Increased NT
60	NT增厚	Increased NT	Y	Y	Y	Increased NT	Y	Increased NT
61	胎儿结构异常	Structural anomalies	Y	Y	Y	Structural anomalies	Y	Structural anomalies
62	胎儿结构异常	Structural anomalies	Y	Y	Y	Structural anomalies	Y	Structural anomalies
63	胎儿结构异常	Other soft markers,Structural anomalies	Y	Y	Y	Other soft markers,Structural anomalies	Y	Other soft markers,Structural anomalies
64	胎儿结构异常	Structural anomalies	Y	Y	Y	Structural anomalies	Y	Structural anomalies
65	NT增厚	Increased NT	Y	Y	Y	Increased NT	Y	Increased NT
66	NT增厚,胎儿结构异常	Increased NT,Structural anomalies	N	Y	Y	Increased NT,Structural anomalies	Y	Increased NT,Structural anomalies
67	胎儿生长受限	FGR	Y	Y	Y	FGR	Y	FGR
68	NT增厚	Increased NT	Y	Y	Y	Increased NT	Y	Increased NT
69	NT增厚	Increased NT	Y	Y	Y	Increased NT	Y	Increased NT
70	胎儿结构异常	Structural anomalies	Y	Y	Y	Structural anomalies	Y	Structural anomalies
71	除NT增厚外其他软指标异常,胎儿结构异常	Structural anomalies	Y	Y	Y	Structural anomalies,Other soft markers	N	Structural anomalies
72	胎儿结构异常	Structural anomalies	Y	Y	Y	Structural anomalies	Y	Structural anomalies
73	胎儿生长受限	FGR	Y	Y	Y	FGR	Y	FGR
74	除NT外其他软指标异常	Other soft markers	Y	Y	Y	Other soft markers	Y	Other soft markers
75	除NT外其他软指标异常	Other soft markers	Y	Y	Y	Other soft markers	Y	Other soft markers
76	胎儿结构异常	Structural anomalies	Y	Y	Y	Structural anomalies	Y	Structural anomalies
77	除NT外其他软指标异常	Other soft markers	Y	Y	Y	Other soft markers	Y	Other soft markers
78	除NT外其他软指标异常	Other soft markers	Y	Y	Y	Other soft markers	Y	Other soft markers
79	胎儿结构异常	Structural anomalies	Y	Y	Y	Structural anomalies	Y	Structural anomalies
80	除NT外其他软指标异常	Other soft markers	Y	Y	Y	Other soft markers	Y	Other soft markers
81	NT增厚	Increased NT	Y	Y	Y	Increased NT	Y	Increased NT
82	除NT外其他软指标异常	Other soft markers	Y	Y	Y	Other soft markers	Y	Other soft markers
83	NT增厚	Increased NT	Y	Y	Y	Increased NT	Y	Increased NT
84	NT增厚	Increased NT	N	N	N	Other soft markers	Y	Other soft markers
85	除NT外其他软指标异常	Other soft markers	Y	Y	Y	Other soft markers	Y	Other soft markers
86	NT增厚	Increased NT	Y	Y	Y	Increased NT	Y	Increased NT
87	NT增厚	Increased NT	Y	N	N	Other soft markers	Y	Other soft markers
88	除NT外其他软指标异常	Other soft markers	Y	Y	Y	Other soft markers	Y	Other soft markers
89	胎儿生长受限	FGR	Y	Y	Y	FGR	Y	FGR
90	胎儿生长受限	FGR	Y	Y	Y	FGR	Y	FGR
91	除NT外其他软指标异常,胎儿生长受限	Other soft markers,FGR	Y	Y	Y	Other soft markers,FGR	Y	Other soft markers,FGR
92	NT增厚,胎儿结构异常	Increased NT,Structural anomalies	Y	Y	Y	Increased NT,Structural anomalies	Y	Increased NT,Structural anomalies
93	胎儿结构异常	Structural anomalies	Y	Y	Y	Structural anomalies	Y	Structural anomalies
94	NT增厚,胎儿结构异常	Increased NT,Structural anomalies	Y	Y	Y	Increased NT,Structural anomalies	Y	Increased NT,Structural anomalies
95	除NT外其他软指标异常	Other soft markers	Y	Y	Y	Other soft markers	Y	Other soft markers
96	胎儿结构异常	Structural anomalies	Y	Y	Y	Structural anomalies	Y	Structural anomalies
97	NT增厚	Increased NT	Y	Y	Y	Increased NT	Y	Increased NT
98	除NT外其他软指标异常	Other soft markers	Y	Y	Y	Other soft markers	Y	Other soft markers
99	NT增厚	Increased NT	Y	Y	Y	Increased NT	Y	Increased NT
100	胎儿结构异常	Structural anomalies	Y	Y	Y	Structural anomalies	Y	Structural anomalies
101	除NT外其他软指标异常	Other soft markers	Y	Y	Y	Other soft markers	Y	Other soft markers
102	胎儿生长受限	FGR	Y	Y	Y	FGR	Y	FGR
103	除NT外其他软指标异常	Other soft markers	Y	Y	Y	Other soft markers	Y	Other soft markers
104	除NT外其他软指标异常	Other soft markers	Y	Y	Y	Other soft markers	Y	Other soft markers
105	除NT外其他软指标异常	Other soft markers	Y	Y	Y	Other soft markers	Y	Other soft markers
106	胎儿结构异常	Structural anomalies	Y	Y	Y	Structural anomalies	Y	Structural anomalies
107	胎儿结构异常	Structural anomalies	Y	Y	Y	Structural anomalies	Y	Structural anomalies
108	NT增厚,胎儿结构异常	Increased NT,Structural anomalies	Y	Y	Y	Increased NT,Structural anomalies	Y	Increased NT,Structural anomalies
109	胎儿结构异常	Structural anomalies	Y	Y	Y	Structural anomalies	Y	Structural anomalies
110	NT增厚,胎儿结构异常	Increased NT,Structural anomalies	Y	Y	Y	Increased NT,Structural anomalies	Y	Increased NT,Structural anomalies
111	NT增厚	Increased NT	Y	Y	Y	Increased NT	Y	Increased NT
112	除NT外其他软指标异常	Other soft markers	Y	Y	Y	Other soft markers	Y	Other soft markers
113	胎儿结构异常	Structural anomalies	Y	Y	Y	Structural anomalies	Y	Structural anomalies
114	除NT外其他软指标异常	Other soft markers	Y	Y	Y	Other soft markers	Y	Other soft markers
115	胎儿结构异常	Structural anomalies	Y	Y	Y	Structural anomalies	Y	Structural anomalies
116	除NT外其他软指标异常,胎儿结构异常	Other soft markers,Structural anomalies	Y	Y	Y	Other soft markers,Structural anomalies	Y	Other soft markers,Structural anomalies
117	胎儿结构异常	Structural anomalies	Y	Y	Y	Structural anomalies	Y	Structural anomalies
118	除NT外其他软指标异常	Other soft markers	Y	Y	Y	Other soft markers	Y	Other soft markers
119	NT增厚	Increased NT	Y	Y	Y	Increased NT	Y	Increased NT
120	胎儿结构异常	Structural anomalies	Y	Y	Y	Structural anomalies	Y	Structural anomalies
121	胎儿生长受限	FGR	Y	Y	Y	FGR	Y	FGR
122	胎儿结构异常,除NT外其他软指标异常	Structural anomalies,Other soft markers	N	N	N	Other soft markers	Y	Other soft markers
123	鼻骨缺失或发育不良,胎儿结构异常	鼻骨缺失或发育不良,Structural anomalies	N	N	N	Other soft markers,Structural anomalies	Y	Other soft markers,Structural anomalies
124	胎儿结构异常,除NT外其他软指标异常	Structural anomalies,Other soft markers	Y	Y	Y	Other soft markers,Structural anomalies	Y	Other soft markers,Structural anomalies
125	胎儿生长受限	FGR	Y	Y	Y	FGR	Y	FGR
126	胎儿生长受限	FGR	Y	Y	Y	FGR	Y	FGR
127	胎儿结构异常	Structural anomalies	Y	Y	Y	Structural anomalies	Y	Structural anomalies
128	NT增厚	Increased NT	Y	Y	Y	Increased NT	Y	Increased NT
129	除NT外其他软指标异常	Other soft markers	Y	Y	Y	Other soft markers	Y	Other soft markers
130	除NT外其他软指标异常,胎儿结构异常	Other soft markers,Structural anomalies	Y	Y	Y	Other soft markers,Structural anomalies	Y	Other soft markers,Structural anomalies
131	胎儿结构异常	Structural anomalies	Y	Y	Y	Structural anomalies	Y	Structural anomalies
132	除NT外其他软指标异常,胎儿结构异常	Other soft markers,Structural anomalies	Y	Y	Y	Other soft markers,Structural anomalies	Y	Other soft markers,Structural anomalies
133	胎儿结构异常,除NT外其他软指标异常	Structural anomalies,Other soft markers	Y	Y	Y	Structural anomalies,Other soft markers	Y	Structural anomalies,Other soft markers
134	NT增厚	Increased NT	Y	Y	Y	Increased NT	Y	Increased NT
135	除NT外其他软指标异常	Other soft markers	Y	Y	Y	Other soft markers	Y	Other soft markers
136	胎儿结构异常	Structural anomalies	Y	Y	Y	Structural anomalies	Y	Structural anomalies
137	NT增厚	Increased NT	Y	Y	Y	Increased NT	Y	Increased NT
138	胎儿结构异常	Structural anomalies	Y	Y	Y	Structural anomalies	Y	Structural anomalies
139	除NT外其他软指标异常	Other soft markers	Y	Y	Y	Other soft markers	Y	Other soft markers
140	胎儿结构异常	Structural anomalies	Y	Y	Y	Structural anomalies	Y	Structural anomalies
141	除NT外其他软指标异常,胎儿结构异常	Other soft markers,Structural anomalies	N	N	N	Other soft markers	Y	Other soft markers
142	NT增厚	Increased NT	Y	Y	Y	Increased NT	Y	Increased NT
143	除NT增厚外其他软指标异常,胎儿结构异常	Other soft markers,Structural anomalies	Y	Y	Y	Other soft markers,Structural anomalies	Y	Other soft markers,Structural anomalies
144	除NT外其他软指标异常	Other soft markers	Y	Y	Y	Other soft markers	Y	Other soft markers
145	胎儿结构异常	Structural anomalies	Y	Y	Y	Structural anomalies	Y	Structural anomalies
146	除NT外其他软指标异常	Other soft markers	Y	Y	Y	Other soft markers	Y	Other soft markers
147	胎儿结构异常,除NT外其他软指标异常	Structural anomalies,Other soft markers	Y	Y	Y	Structural anomalies,Other soft markers	Y	Structural anomalies,Other soft markers
148	除NT外其他软指标异常	Other soft markers	Y	Y	Y	Other soft markers	Y	Other soft markers
149	NT增厚	Increased NT	Y	Y	Y	Increased NT	Y	Increased NT
150	NT增厚,胎儿结构异常	Increased NT,Structural anomalies	Y	Y	Y	Increased NT,Structural anomalies	Y	Increased NT,Structural anomalies
151	胎儿结构异常	Structural anomalies	Y	Y	Y	Structural anomalies	Y	Structural anomalies
152	NT增厚,胎儿结构异常	Increased NT,Structural anomalies	Y	N	Y	Increased NT,Structural anomalies	Y	Increased NT,Structural anomalies
153	胎儿结构异常,胎儿生长受限	Structural anomalies,FGR	Y	Y	Y	Structural anomalies,FGR	Y	Structural anomalies,FGR
154	NT增厚	Increased NT	Y	Y	Y	Increased NT	Y	Increased NT
155	NT增厚	Increased NT	Y	Y	Y	Increased NT	Y	Increased NT
156	NT增厚	Increased NT	Y	Y	Y	Increased NT	Y	Increased NT
157	胎儿生长受限	FGR	Y	Y	Y	FGR	Y	FGR
158	NT增厚	Increased NT	Y	Y	Y	Increased NT	Y	Increased NT
159	除NT外其他软指标异常	Other soft markers	Y	Y	Y	Other soft markers	Y	Other soft markers
160	胎儿结构异常	Structural anomalies	Y	Y	Y	Structural anomalies	Y	Structural anomalies
161	NT增厚	Increased NT	Y	Y	Y	Increased NT	Y	Increased NT
162	NT增厚	Increased NT	Y	Y	Y	Increased NT	Y	Increased NT
163	NT增厚	Increased NT	Y	Y	Y	Increased NT	Y	Increased NT
164	胎儿结构异常	Structural anomalies	Y	Y	Y	Structural anomalies	Y	Structural anomalies
165	NT增厚,胎儿结构异常	Increased NT,Structural anomalies	Y	Y	Y	Increased NT,Structural anomalies	Y	Increased NT,Structural anomalies
166	NT增厚	Increased NT	Y	Y	Y	Increased NT	Y	Increased NT
167	胎儿生长受限,除NT外其他软指标异常	FGR,Other soft markers	Y	Y	Y	FGR,Other soft markers	Y	FGR,Other soft markers
168	NT增厚	Increased NT	Y	Y	Y	Increased NT	Y	Increased NT
169	NT增厚	Increased NT	Y	Y	Y	Increased NT	Y	Increased NT
170	NT增厚	Increased NT	Y	Y	Y	Increased NT	Y	Increased NT
171	NT增厚	Increased NT	Y	Y	Y	Increased NT	Y	Increased NT
172	NT增厚,除NT外其他软指标异常	Increased NT,Other soft markers	N	N	N	Other soft markers,Structural anomalies	Y	Other soft markers,Structural anomalies
173	NT增厚,胎儿结构异常	Increased NT,Structural anomalies	Y	Y	Y	Increased NT,Structural anomalies	Y	Increased NT,Structural anomalies
174	NT增厚	Increased NT	Y	Y	Y	Increased NT	Y	Increased NT
175	胎儿结构异常	Structural anomalies	Y	Y	Y	Structural anomalies	Y	Structural anomalies
176	除NT外其他软指标异常	Other soft markers	Y	Y	Y	Other soft markers	Y	Other soft markers
177	NT增厚,胎儿结构异常	Increased NT,Structural anomalies	Y	Y	Y	Increased NT,Structural anomalies	Y	Increased NT,Structural anomalies
178	胎儿结构异常	Structural anomalies	Y	Y	Y	Structural anomalies	Y	Structural anomalies
179	NT增厚	Increased NT	Y	Y	Y	Increased NT	Y	Increased NT
180	除NT外其他软指标异常	Other soft markers	Y	Y	Y	Other soft markers	Y	Other soft markers
181	除NT外其他软指标异常	Other soft markers	Y	Y	Y	Other soft markers	Y	Other soft markers
182	胎儿结构异常	Structural anomalies	Y	Y	Y	Structural anomalies	Y	Structural anomalies
183	NT增厚,除NT外其他软指标异常	Increased NT,Other soft markers	Y	Y	Y	Increased NT,Other soft markers	Y	Increased NT,Other soft markers
184	胎儿结构异常	Structural anomalies	Y	Y	Y	Structural anomalies	Y	Structural anomalies
185	NT增厚	Increased NT	Y	Y	Y	Increased NT	Y	Increased NT
186	NT增厚	Increased NT	Y	Y	Y	Increased NT	Y	Increased NT
187	NT增厚	Increased NT	Y	Y	Y	Increased NT	Y	Increased NT
188	除NT外其他软指标异常,胎儿结构异常	Other soft markers,Structural anomalies	N	Y	Y	Other soft markers,Structural anomalies	Y	Other soft markers,Structural anomalies
189	NT增厚	Increased NT	Y	Y	Y	Increased NT	Y	Increased NT
190	除NT外其他软指标异常	Other soft markers	Y	Y	Y	Other soft markers	Y	Other soft markers
191	NT增厚	Increased NT	Y	Y	Y	Increased NT	Y	Increased NT
192	胎儿结构异常	Structural anomalies	Y	Y	Y	Structural anomalies	Y	Structural anomalies
193	NT增厚	Increased NT	Y	Y	Y	Increased NT	Y	Increased NT
194	NT增厚	Increased NT	Y	Y	Y	Increased NT	Y	Increased NT
195	胎儿结构异常	Structural anomalies	Y	Y	Y	Structural anomalies	Y	Structural anomalies
196	胎儿生长受限	FGR	Y	Y	Y	FGR	Y	FGR
197	胎儿结构异常	Structural anomalies	Y	Y	Y	Structural anomalies	Y	Structural anomalies
198	除NT外其他软指标异常	Other soft markers	Y	Y	Y	Other soft markers	Y	Other soft markers
199	胎儿结构异常	Structural anomalies	N	N	N	Structural anomalies	N	Other soft markers
200	除NT外其他软指标异常	Other soft markers	Y	Y	Y	Other soft markers	Y	Other soft markers
201	NT增厚	Increased NT	Y	Y	Y	Increased NT	Y	Increased NT
202	NT增厚,除NT外其他软指标异常	Increased NT,Other soft markers	N	N	N	Other soft markers	Y	Other soft markers
203	除NT外其他软指标异常	Other soft markers	Y	Y	Y	Other soft markers	Y	Other soft markers
204	胎儿结构异常	Structural anomalies	Y	Y	Y	Structural anomalies	Y	Structural anomalies
205	NT增厚	Increased NT	Y	Y	Y	Increased NT	Y	Increased NT
206	胎儿生长受限	FGR	Y	Y	Y	FGR	Y	FGR
207	除NT外其他软指标异常	Other soft markers	Y	Y	Y	Other soft markers	Y	Other soft markers
208	胎儿结构异常	Structural anomalies	Y	Y	Y	Structural anomalies	Y	Structural anomalies
209	NT增厚	Increased NT	Y	Y	Y	Increased NT	Y	Increased NT
210	除NT外其他软指标异常	Other soft markers	Y	Y	Y	Other soft markers	Y	Other soft markers
211	NT增厚	Increased NT	Y	Y	Y	Increased NT	Y	Increased NT
212	除NT外其他软指标异常	Other soft markers	Y	Y	Y	Other soft markers	Y	Other soft markers
213	NT增厚	Increased NT	Y	Y	Y	Increased NT	Y	Increased NT
214	胎儿结构异常	Structural anomalies	Y	Y	Y	Structural anomalies	Y	Structural anomalies
215	NT增厚	Increased NT	Y	Y	Y	Increased NT	Y	Increased NT
216	除NT外其他软指标异常	Other soft markers	Y	Y	Y	Other soft markers	Y	Other soft markers
217	NT增厚	Increased NT	Y	Y	Y	Increased NT	Y	Increased NT
218	除NT外其他软指标异常	Other soft markers	Y	Y	Y	Other soft markers	Y	Other soft markers
219	胎儿结构异常	Structural anomalies	N	N	N	Structural anomalies	N	Other soft markers
220	胎儿生长受限,胎儿结构异常	FGR,Structural anomalies	Y	Y	Y	FGR,Structural anomalies	Y	FGR,Structural anomalies
221	除NT外其他软指标异常	Other soft markers	Y	Y	Y	Other soft markers	Y	Other soft markers
222	胎儿结构异常	Structural anomalies	Y	Y	Y	Structural anomalies	Y	Structural anomalies
223	胎儿结构异常	Structural anomalies	Y	Y	Y	Structural anomalies	Y	Structural anomalies
224	胎儿结构异常	Structural anomalies	Y	Y	Y	Structural anomalies	Y	Structural anomalies
225	除NT外其他软指标异常	Other soft markers	Y	Y	Y	Other soft markers	Y	Other soft markers
226	除NT外其他软指标异常	Other soft markers	Y	Y	Y	Other soft markers	Y	Other soft markers
227	NT增厚	Increased NT	Y	Y	Y	Increased NT	Y	Increased NT
228	NT增厚	Increased NT	Y	Y	Y	Increased NT	Y	Increased NT
229	NT增厚	Increased NT	Y	Y	Y	Increased NT	Y	Increased NT
230	NT增厚	Increased NT	Y	Y	Y	Increased NT	Y	Increased NT
231	NT增厚	Increased NT	Y	Y	Y	Increased NT	Y	Increased NT
232	NT增厚	Increased NT	Y	Y	Y	Increased NT	Y	Increased NT
233	NT增厚	Increased NT	Y	Y	Y	Increased NT	Y	Increased NT
234	胎儿结构异常	Structural anomalies	N	Y	Y	Other soft markers	N	Structural anomalies
235	NT增厚	Increased NT	Y	Y	Y	Increased NT	Y	Increased NT
236	除NT外其他软指标异常	Other soft markers	Y	Y	Y	Other soft markers	Y	Other soft markers
237	NT增厚	Increased NT	Y	Y	Y	Increased NT	Y	Increased NT
238	NT增厚	Increased NT	Y	Y	Y	Increased NT	Y	Increased NT
239	胎儿生长受限	FGR	Y	Y	Y	FGR	Y	FGR
240	NT增厚	Increased NT	Y	Y	Y	Increased NT	Y	Increased NT
241	除NT外其他软指标异常,胎儿结构异常	Other soft markers,Structural anomalies	N	N	N	Other soft markers	Y	Other soft markers
242	除NT外其他软指标异常	Other soft markers	Y	Y	Y	Other soft markers	Y	Other soft markers
243	胎儿结构异常	Structural anomalies	Y	Y	Y	Structural anomalies	Y	Structural anomalies
244	胎儿结构异常	Structural anomalies	Y	Y	Y	Structural anomalies	Y	Structural anomalies
245	NT增厚	Increased NT	Y	Y	Y	Increased NT	Y	Increased NT
246	NT增厚	Increased NT	Y	Y	Y	Increased NT	Y	Increased NT
247	NT增厚	Increased NT	Y	Y	Y	Increased NT	Y	Increased NT
248	NT增厚,除NT外其他软指标异常	Increased NT,Other soft markers	Y	Y	Y	Increased NT,Other soft markers	Y	Increased NT,Other soft markers
249	NT增厚	Increased NT	N	N	N	Other soft markers	Y	Other soft markers
250	NT增厚	Increased NT	Y	Y	Y	Increased NT	Y	Increased NT
251	除NT外其他软指标异常	Other soft markers	Y	Y	Y	Other soft markers	Y	Other soft markers
252	NT增厚	Increased NT	Y	Y	Y	Increased NT	Y	Increased NT
253	胎儿结构异常	Structural anomalies	Y	Y	Y	Structural anomalies	Y	Structural anomalies
254	除NT外其他软指标异常	Other soft markers	Y	Y	Y	Other soft markers	Y	Other soft markers

## Sheet: Sheet4
No.	DeepSeek-V3.2B Output (Chinese Original)	DeepSeek-V3B Output (English Translation)	Doctor 1	Doctor 2	Final Evaluation	DeepSeek-V3.2R	DeepSeek-V3.2R Evaluation	Gold Standard
1	无	None	Y	Y	Y	None	Y	None
2	心血管系统,神经系统	Cardiovascular system,Nervous system	N	N	N	Cardiovascular system,Nervous system	N	Cardiovascular system,Musculoskeletal system
3	面部	Face	N	Y	Y	Face	Y	Face
4	无	None	Y	Y	Y	None	Y	None
5	无,消化系统,骨骼系统	None,Digestivey system,Musculoskeletal system	N	Y	Y	None,Digestivey system,Musculoskeletal system	Y	None,Digestivey system,Musculoskeletal system
6	无	None	Y	Y	Y	None	Y	None
7	无	None	Y	Y	Y	None	Y	None
8	泌尿系统	Urinary system	Y	Y	Y	Urinary system,Digestive system	N	Urinary system
9	无	None	Y	Y	Y	None	Y	None
10	神经系统,心血管系统	Nervous system,Cardiovascular system	N	N	N	Nervous system	N	Nervous system,Digestive system
11	泌尿系统	Urinary system	N	N	N	Digestive system	Y	Digestive system
12	面部	Face	Y	Y	Y	Musculoskeletal system,Face	N	Face
13	呼吸系统	Respiratory system	Y	Y	Y	Respiratory system	Y	Respiratory system
14	消化系统	Digestive system,Respiratory system	Y	Y	Y	Digestive system,Respiratory system	Y	Digestive system,Respiratory system
15	无	None	Y	Y	Y	None	Y	None
16	泌尿系统	Urinary system	N	N	N	Digestive system	Y	Digestive system
17	无	None	Y	Y	Y	None	Y	None
18	无	None	Y	Y	Y	None	Y	None
19	神经系统	Nervous system	Y	Y	Y	Nervous system	Y	Nervous system
20	神经系统	Nervous system	Y	Y	Y	Nervous system	Y	Nervous system
21	无,消化系统	None,Digestive system	Y	Y	Y	None,Digestive system	Y	None,Digestive system
22	无	None	Y	Y	Y	None	Y	None
23	心血管系统	Cardiovascular system	Y	Y	Y	Cardiovascular system	Y	Cardiovascular system
24	无	None	Y	Y	Y	None	Y	None
25	无	None	Y	Y	Y	None	Y	None
26	心血管系统,无	Cardiovascular system,None	Y	Y	Y	Cardiovascular system,None	Y	Cardiovascular system,None
27	心血管系统,无	Cardiovascular system,None	N	Y	Y	Cardiovascular system,None,Musculoskeletal system	Y	Cardiovascular system,None,Musculoskeletal system
28	无	None	Y	Y	Y	None	Y	None
29	无	None	Y	Y	Y	None	Y	None
30	泌尿系统,神经系统	Urinary system,Nervous system	Y	Y	Y	Urinary system,Nervous system	Y	Urinary system,Nervous system
31	心血管系统	Cardiovascular system	N	N	N	None	N	Respiratory system
32	心血管系统	Cardiovascular system	Y	Y	Y	Cardiovascular system	Y	Cardiovascular system
33	无	None	Y	Y	Y	None	Y	None
34	无	None	Y	Y	Y	None	Y	None
35	无	None	Y	Y	Y	None	Y	None
36	心血管系统	Cardiovascular system	Y	Y	Y	Cardiovascular system	Y	Cardiovascular system
37	泌尿系统,心血管系统	Urinary system,Cardiovascular system	N	N	N	None,Cardiovascular system	Y	None,Cardiovascular system
38	无	None	Y	Y	Y	None	Y	None
39	无	None	Y	Y	Y	None	Y	None
40	无	None	Y	Y	Y	None	Y	None
41	心血管系统,无	Cardiovascular system,None	Y	Y	Y	Cardiovascular system,None	Y	Cardiovascular system,None
42	无	None	Y	Y	Y	None	Y	None
43	无	None	Y	Y	Y	None	Y	None
44	神经系统	Nervous system	Y	Y	Y	Nervous system	Y	Nervous system
45	无,心血管系统	None,Cardiovascular system	Y	Y	Y	None,Cardiovascular system	Y	None,Cardiovascular system
46	腹壁,胸部	Abdominal wall, thorax	Y	Y	Y	Digestive system,Musculoskeletal system	Y	Digestive system,Musculoskeletal system (Abdominal wall, thorax)
47	无	None	Y	Y	Y	None	Y	None
48	无	None	Y	Y	Y	None	Y	None
49	无	None	Y	Y	Y	None	Y	None
50	面部, 肌肉骨骼系统	Face, Musculoskeletal system	N	N	N	Musculoskeletal system	Y	Musculoskeletal system
51	无	None	Y	Y	Y	None	Y	None
52	心血管系统,无	Cardiovascular system,None	Y	Y	Y	Cardiovascular system,None	Y	Cardiovascular system,None
53	无	None	Y	Y	Y	None	Y	None
54	无	None	Y	Y	Y	None	Y	None
55	淋巴系统	Lymphatic system	Y	Y	Y	Lymphatic system	Y	Lymphatic system
56	无	None	Y	Y	Y	None	Y	None
57	心血管系统,无	Cardiovascular system,None	Y	Y	Y	Cardiovascular system,None	Y	Cardiovascular system,None
58	泌尿系统,无	Urinary system,None	N	Y	Y	Urinary system,None	Y	Urinary system,None
59	无	None	Y	Y	Y	None	Y	None
60	无	None	Y	Y	Y	None	Y	None
61	泌尿系统,面部	Urinary system,Face	N	N	N	Musculoskeletal system	Y	Musculoskeletal system
62	心血管系统	Cardiovascular system	Y	Y	Y	Cardiovascular system	Y	Cardiovascular system
63	心血管系统,面部	Cardiovascular system,Face	N	N	N	Limbs,Face	Y	Limbs,Face
64	神经系统	Nervous system	Y	Y	Y	Nervous system	Y	Nervous system
65	无	None	Y	Y	Y	None	Y	None
66	神经系统,心血管系统,面部	Nervous system,Cardiovascular system,Face	N	N	N	Face,Cardiovascular system	Y	Face,Cardiovascular system
67	无	None	Y	Y	Y	None	Y	None
68	无	None	Y	Y	Y	None	Y	None
69	无	None	Y	Y	Y	None	Y	None
70	心血管系统	Cardiovascular system	Y	Y	Y	Cardiovascular system	Y	Cardiovascular system
71	心血管系统,心血管系统,无	Cardiovascular system,Cardiovascular system,None	Y	Y	Y	Cardiovascular system	Y	Cardiovascular system
72	心血管系统	Cardiovascular system	N	N	N	Respiratory system	Y	Respiratory system
73	无	None	Y	Y	Y	None	Y	None
74	神经系统	Nervous system	Y	Y	Y	Nervous system	Y	Nervous system
75	面部	Face	Y	Y	Y	Face	Y	Face
76	呼吸系统	Respiratory system	Y	Y	Y	Respiratory system	Y	Respiratory system
77	心血管系统	Cardiovascular system	Y	Y	Y	Cardiovascular system	Y	Cardiovascular system
78	泌尿系统	Urinary system	Y	Y	Y	Urinary system	Y	Urinary system
79	面部	Face	Y	Y	Y	Face	Y	Face
80	面部,神经系统	Face,Nervous system	Y	Y	Y	Face,Nervous system	Y	Face,Nervous system
81	无	None	Y	Y	Y	None	Y	None
82	心血管系统	Cardiovascular system	Y	Y	Y	Cardiovascular system	Y	Cardiovascular system
83	无	None	Y	Y	Y	None	Y	None
84	心血管系统	Cardiovascular system	Y	Y	Y	Cardiovascular system	Y	Cardiovascular system
85	泌尿系统	Urinary system,None	Y	Y	Y	Urinary system,None	Y	Urinary system,None
86	无	None	Y	Y	Y	None	Y	None
87	无	None	Y	Y	Y	None	Y	None
88	神经系统	Nervous system	Y	Y	Y	Nervous system	Y	Nervous system
89	无	None	Y	Y	Y	None	Y	None
90	无	None	Y	Y	Y	None	Y	None
91	神经系统,心血管系统,泌尿系统	Nervous system,Cardiovascular system,Urinary system	N	N	N	Nervous system,Cardiovascular system	N	Cardiovascular system,Digestive system
92	神经系统,淋巴系统	Nervous system,Lymphatic system	Y	Y	Y	Nervous system,Lymphatic system	Y	Nervous system,Lymphatic system
93	神经系统	Nervous system	Y	Y	Y	Nervous system	Y	Nervous system
94	淋巴系统	Lymphatic system	Y	Y	Y	Lymphatic system	Y	Lymphatic system
95	神经系统	Nervous system	Y	Y	Y	Nervous system	Y	Nervous system
96	泌尿系统,面部	Urinary system,Face	N	N	N	None	N	Digestive system
97	无	None	Y	Y	Y	None	Y	None
98	神经系统	Nervous system	Y	Y	Y	Nervous system	Y	Nervous system
99	无	None	Y	Y	Y	None	Y	None
100	泌尿系统,心血管系统	Urinary system,Cardiovascular system	Y	Y	Y	Urinary system,Cardiovascular system	Y	Urinary system,Cardiovascular system
101	神经系统	Nervous system	Y	Y	Y	Nervous system	Y	Nervous system
102	无	None	Y	Y	Y	None	Y	None
103	神经系统	Nervous system	Y	Y	Y	Nervous system	Y	Nervous system
104	心血管系统	Cardiovascular system	Y	Y	Y	Cardiovascular system	Y	Cardiovascular system
105	泌尿系统	Urinary system	N	N	N	Digestive system	Y	Digestive system
106	淋巴系统	Lymphatic system	Y	Y	Y	Lymphatic system	Y	Lymphatic system
107	心血管系统	Cardiovascular system	Y	Y	Y	Cardiovascular system	Y	Cardiovascular system
108	淋巴系统	Lymphatic system	Y	Y	Y	Lymphatic system	Y	Lymphatic system
109	面部	Face	Y	Y	Y	Face	Y	Face
110	左手形态异常,心血管系统,淋巴系统	Abnormal morphology of the left hand,Cardiovascular system,Lymphatic system	N	N	N	Cardiovascular system,Lymphatic system	N	Limbs,Cardiovascular system,Lymphatic system
111	无	None	Y	Y	Y	None	Y	None
112	神经系统	Nervous system	Y	Y	Y	Nervous system	Y	Nervous system
113	神经系统	Nervous system	Y	Y	Y	Nervous system	Y	Nervous system
114	神经系统	Nervous system	Y	Y	Y	Nervous system	Y	Nervous system
115	心血管系统	Cardiovascular system	Y	Y	Y	Cardiovascular system	Y	Cardiovascular system
116	神经系统	Nervous system	Y	Y	Y	Nervous system	Y	Nervous system
117	心血管系统	Cardiovascular system	Y	Y	Y	Cardiovascular system	Y	Cardiovascular system
118	无	None	Y	Y	Y	None	Y	None
119	无	None	Y	Y	Y	None	Y	None
120	心血管系统	Cardiovascular system	Y	Y	Y	Cardiovascular system	Y	Cardiovascular system
121	无	None	Y	Y	Y	None	Y	None
122	无,心血管系统	None,Cardiovascular system	Y	Y	Y	None,Cardiovascular system	Y	None,Cardiovascular system
123	面部,心血管系统	Face,Cardiovascular system	N	N	N	Face,Cardiovascular system	N	Face,Cardiovascular system,Digestive system
124	骨骼系统,面部	Musculoskeletal system,Face	Y	Y	Y	Musculoskeletal system,Face	Y	Musculoskeletal system,Face
125	无	None	Y	Y	Y	None	Y	None
126	神经系统	Nervous system	Y	Y	Y	Nervous system	Y	Nervous system
127	心血管系统	Cardiovascular system	Y	Y	Y	Cardiovascular system	Y	Cardiovascular system
128	无	None	Y	Y	Y	None	Y	None
129	消化系统	Digestive system	Y	Y	Y	Digestive system	Y	Digestive system
130	面部,消化系统,心血管系统	Face,Digestive system,Cardiovascular system	Y	Y	Y	Face,Digestive system,Cardiovascular system	Y	Face,Digestive system,Cardiovascular system
131	呼吸系统	Respiratory system	Y	Y	Y	Respiratory system	Y	Respiratory system
132	神经系统,泌尿系统	Nervous system,Urinary system	Y	Y	Y	Nervous system,Urinary system,None	Y	Nervous system,Urinary system,None
133	心血管系统,泌尿系统,神经系统	Cardiovascular system,Urinary system,Nervous system	Y	Y	Y	Chest,Urinary system,Nervous system	Y	Chest (Cardiovascular system) ,Urinary system,Nervous system
134	无	None	Y	Y	Y	None	Y	None
135	泌尿系统	Urinary system	N	N	N	None	N	Digestive system
136	心血管系统	Cardiovascular system	Y	Y	Y	Cardiovascular system	Y	Cardiovascular system
137	无	None	Y	Y	Y	None	Y	None
138	神经系统	Nervous system	Y	Y	Y	Nervous system	Y	Nervous system
139	神经系统	Nervous system	Y	Y	Y	Nervous system	Y	Nervous system
140	心血管系统	Cardiovascular system	Y	Y	Y	Cardiovascular system	Y	Cardiovascular system
141	泌尿系统,无	Urinary system,None	Y	Y	Y	Urinary system,None	Y	Urinary system,None
142	无	None	Y	Y	Y	None	Y	None
143	淋巴系统,无,面部	Lymphatic system,None,Face	N	N	N	Musculoskeletal system	Y	Musculoskeletal system
144	神经系统	Nervous system	Y	Y	Y	Nervous system	Y	Nervous system
145	泌尿系统	Urinary system	N	N	N	None	N	Cardiovascular system
146	神经系统	Nervous system	Y	Y	Y	Nervous system	Y	Nervous system
147	心血管系统,泌尿系统	Cardiovascular system,Urinary system	Y	Y	Y	Cardiovascular system,Urinary system	Y	Cardiovascular system,Urinary system
148	神经系统	Nervous system	Y	Y	Y	Nervous system	Y	Nervous system
149	无	None	Y	Y	Y	None	Y	None
150	淋巴系统,心血管系统	Lymphatic system,Cardiovascular system	Y	Y	Y	Lymphatic system,Cardiovascular system	Y	Lymphatic system,Cardiovascular system
151	神经系统	Nervous system	Y	Y	Y	Nervous system	Y	Nervous system
152	面部,心血管系统,淋巴系统	Face,Cardiovascular system,Lymphatic system	Y	Y	Y	Face,Cardiovascular system,Lymphatic system	Y	Face,Cardiovascular system,Lymphatic system
153	面部,无	Face,None	N	Y	Y	Face,None	Y	Face,None
154	无	None	Y	Y	Y	None	Y	None
155	无	None	Y	Y	Y	None	Y	None
156	无	None	Y	Y	Y	None	Y	None
157	无	None	Y	Y	Y	None	Y	None
158	无	None	Y	Y	Y	None	Y	None
159	神经系统	Nervous system	Y	Y	Y	Nervous system	Y	Nervous system
160	心血管系统	Cardiovascular system	Y	Y	Y	Cardiovascular system	Y	Cardiovascular system
161	无	None	Y	Y	Y	None	Y	None
162	无	None	Y	Y	Y	None	Y	None
163	无	None	Y	Y	Y	None	Y	None
164	心血管系统	Cardiovascular system	Y	Y	Y	Cardiovascular system	Y	Cardiovascular system
165	无	None	N	N	N	Lymphatic system	Y	Lymphatic system
166	无	None	Y	Y	Y	None	Y	None
167	神经系统,淋巴系统	Nervous system,Lymphatic system	N	N	N	Nervous system,Lymphatic system	N	None
168	无	None	Y	Y	Y	None	Y	None
169	无	None	Y	Y	Y	None	Y	None
170	无	None	Y	Y	Y	None	Y	None
171	无	None	Y	Y	Y	None	Y	None
172	面部	Face	Y	Y	Y	Face	Y	Face
173	神经系统,无	Nervous system,None	Y	Y	Y	Nervous system,None	Y	Nervous system,None
174	无	None	Y	Y	Y	None	Y	None
175	泌尿系统	Urinary system	Y	Y	Y	Urinary system	Y	Urinary system
176	神经系统	Nervous system	Y	Y	Y	Nervous system	Y	Nervous system
177	淋巴系统	Lymphatic system	Y	Y	Y	Lymphatic system	Y	Lymphatic system
178	心血管系统	Cardiovascular system	Y	Y	Y	Cardiovascular system	Y	Cardiovascular system
179	无	None	Y	Y	Y	None	Y	None
180	心血管系统,无	Cardiovascular system,None	Y	Y	Y	Cardiovascular system,None	Y	Cardiovascular system,None
181	神经系统	Nervous system	Y	Y	Y	Nervous system	Y	Nervous system
182	心血管系统	Cardiovascular system	Y	Y	Y	Cardiovascular system	Y	Cardiovascular system
183	面部	Face	Y	Y	Y	Face	Y	Face
184	心血管系统,呼吸系统	Cardiovascular system,Respiratory system	Y	Y	Y	Respiratory system	N	Cardiovascular system,Respiratory system
185	无	None	Y	Y	Y	None	Y	None
186	无	None	Y	Y	Y	None	Y	None
187	无	None	Y	Y	Y	None	Y	None
188	泌尿系统,面部	Urinary system,Face	Y	Y	Y	Urinary system,Face	Y	Urinary system,Face
189	淋巴系统	Lymphatic system	Y	Y	Y	Lymphatic system	Y	Lymphatic system
190	泌尿系统	Urinary system	N	N	N	Digestive system	Y	Digestive system
191	无	None	Y	Y	Y	None	Y	None
192	神经系统	Nervous system	Y	Y	Y	Nervous system	Y	Nervous system
193	无	None	Y	Y	Y	None	Y	None
194	无	None	Y	Y	Y	None	Y	None
195	心血管系统	Cardiovascular system	Y	Y	Y	Cardiovascular system	Y	Cardiovascular system
196	骨骼系统	Musculoskeletal system	Y	Y	Y	Musculoskeletal system	Y	Musculoskeletal system
197	心血管系统	Cardiovascular system	Y	Y	Y	Cardiovascular system	Y	Cardiovascular system
198	无	None	Y	Y	Y	None	Y	None
199	无	None	Y	Y	Y	None	Y	None
200	神经系统	Nervous system	Y	Y	Y	Nervous system	Y	Nervous system
201	无	None	Y	Y	Y	None	Y	None
202	面部	Face	Y	Y	Y	Face	Y	Face
203	心血管系统	Cardiovascular system	Y	Y	Y	Cardiovascular system	Y	Cardiovascular system
204	心血管系统	Cardiovascular system	Y	Y	Y	Cardiovascular system	Y	Cardiovascular system
205	无	None	Y	Y	Y	None	Y	None
206	神经系统	Nervous system	N	N	N	Nervous system	N	None
207	神经系统	Nervous system	Y	Y	Y	Nervous system	Y	Nervous system
208	心血管系统	Cardiovascular system	Y	Y	Y	Cardiovascular system	Y	Cardiovascular system
209	无	None	Y	Y	Y	None	Y	None
210	神经系统	Nervous system	Y	Y	Y	Nervous system	Y	Nervous system
211	无	None	Y	Y	Y	None	Y	None
212	心血管系统,无	Cardiovascular system,None	Y	Y	Y	Cardiovascular system,None	Y	Cardiovascular system,None
213	无	None	Y	Y	Y	None	Y	None
214	消化系统	Digestive system	Y	Y	Y	Digestive system	Y	Digestive system
215	无	None	Y	Y	Y	None	Y	None
216	心血管系统	Cardiovascular system	Y	Y	Y	Cardiovascular system	Y	Cardiovascular system
217	无	None	Y	Y	Y	None	Y	None
218	无	None	Y	Y	Y	None	Y	None
219	心血管系统	Cardiovascular system	Y	Y	Y	Cardiovascular system	Y	Cardiovascular system
220	FGR,心血管系统	FGR,Cardiovascular system	Y	N	N	Cardiovascular system	Y	Cardiovascular system
221	神经系统	Nervous system	Y	Y	Y	Nervous system	Y	Nervous system
222	心血管系统	Cardiovascular system	Y	Y	Y	Cardiovascular system	Y	Cardiovascular system
223	泌尿系统	Urinary system	Y	Y	Y	Urinary system	Y	Urinary system
224	心血管系统	Cardiovascular system	Y	Y	Y	Cardiovascular system	Y	Cardiovascular system
225	神经系统	Nervous system	Y	Y	Y	Nervous system	Y	Nervous system
226	神经系统	Nervous system	Y	Y	Y	Nervous system	Y	Nervous system
227	无	None	Y	Y	Y	None	Y	None
228	无	None	Y	Y	Y	None	Y	None
229	无	None	Y	Y	Y	None	Y	None
230	无	None	Y	Y	Y	None	Y	None
231	无	None	Y	Y	Y	None	Y	None
232	无	None	Y	Y	Y	None	Y	None
233	无	None	Y	Y	Y	None	Y	None
234	无	None	Y	Y	Y	None	Y	None
235	无	None	Y	Y	Y	None	Y	None
236	面部	Face	Y	Y	Y	Face	Y	Face
237	无	None	Y	Y	Y	None	Y	None
238	无	None	Y	Y	Y	None	Y	None
239	无	None	Y	Y	Y	None	Y	None
240	无	None	Y	Y	Y	None	Y	None
241	心血管系统,泌尿系统	Cardiovascular system,Urinary system	Y	Y	Y	Cardiovascular system,Urinary system	Y	Cardiovascular system,Urinary system
242	神经系统	Nervous system	Y	Y	Y	Nervous system	Y	Nervous system
243	泌尿系统	Urinary system	Y	Y	Y	Urinary system	Y	Urinary system
244	心血管系统	Cardiovascular system	Y	Y	Y	Cardiovascular system	Y	Cardiovascular system
245	无	None	Y	Y	Y	None	Y	None
246	无	None	Y	Y	Y	None	Y	None
247	无	None	Y	Y	Y	None	Y	None
248	神经系统,面部	Nervous system,Face	N	N	N	Lymphatic system,Face	Y	Lymphatic system,Face
249	神经系统	Nervous system	Y	Y	Y	Nervous system	Y	Nervous system
250	无	None	Y	Y	Y	None	Y	None
251	神经系统	Nervous system	Y	Y	Y	Nervous system	Y	Nervous system
252	无	None	Y	Y	Y	None	Y	None
253	心血管系统	Cardiovascular system	Y	Y	Y	Cardiovascular system	Y	Cardiovascular system
254	神经系统	Nervous system	Y	Y	Y	Nervous system	Y	Nervous system

## Sheet: Sheet5
No.	DeepSeek-V3.2B Output (Chinese Original)	DeepSeek-V3B Output (English Translation)	Doctor 1	Doctor 2	Final Evaluation	DeepSeek-V3.2R Re-analysis	DeepSeek-V3.2R	Gold Standard
1	单发	Solitary	Y	Y	Y	Solitary	Y	Solitary
2	多发	Multiple	Y	Y	Y	Multiple	Y	Multiple
3	单发	Solitary	Y	Y	Y	Solitary	Y	Solitary
4	单发	Solitary	Y	Y	Y	Solitary	Y	Solitary
5	多发	Multiple	Y	Y	Y	Multiple	Y	Multiple
6	单发	Solitary	Y	Y	Y	Solitary	Y	Solitary
7	多发	Solitary	N	N	N	Multiple	Y	Multiple
8	多发	Multiple	Y	Y	Y	Multiple	Y	Multiple
9	单发	Solitary	Y	Y	Y	Solitary	Y	Solitary
10	多发	Multiple	Y	Y	Y	Multiple	Y	Multiple
11	单发	Solitary	Y	Y	Y	Solitary	Y	Solitary
12	多发	Multiple	Y	Y	Y	Multiple	Y	Multiple
13	单发	Solitary	Y	Y	Y	Solitary	Y	Solitary
14	多发	Solitary	N	N	N	Multiple	Y	Multiple
15	单发	Solitary	Y	Y	Y	Solitary	Y	Solitary
16	单发	Solitary	Y	Y	Y	Solitary	Y	Solitary
17	单发	Solitary	Y	Y	Y	Solitary	Y	Solitary
18	单发	Solitary	Y	Y	Y	Solitary	Y	Solitary
19	单发	Solitary	Y	Y	Y	Solitary	Y	Solitary
20	多发	Multiple	Y	Y	Y	Multiple	Y	Multiple
21	多发	Multiple	Y	Y	Y	Multiple	Y	Multiple
22	单发	Solitary	Y	Y	Y	Solitary	Y	Solitary
23	单发	Solitary	Y	Y	Y	Solitary	Y	Solitary
24	单发	Solitary	Y	Y	Y	Solitary	Y	Solitary
25	单发	Solitary	Y	Y	Y	Solitary	Y	Solitary
26	多发	Multiple	Y	Y	Y	Multiple	Y	Multiple
27	多发	Multiple	Y	Y	Y	Multiple	Y	Multiple
28	单发	Solitary	Y	Y	Y	Solitary	Y	Solitary
29	单发	Solitary	Y	Y	Y	Solitary	Y	Solitary
30	多发	Multiple	Y	Y	Y	Multiple	Y	Multiple
31	单发	Solitary	Y	Y	Y	Solitary	Y	Solitary
32	单发	Solitary	Y	Y	Y	Solitary	Y	Solitary
33	单发	Solitary	Y	Y	Y	Solitary	Y	Solitary
34	单发	Solitary	Y	Y	Y	Solitary	Y	Solitary
35	单发	Solitary	Y	Y	Y	Solitary	Y	Solitary
36	单发	Solitary	Y	Y	Y	Solitary	Y	Solitary
37	多发	Multiple	Y	Y	Y	Multiple	Y	Multiple
38	单发	Solitary	Y	Y	Y	Solitary	Y	Solitary
39	单发	Solitary	Y	Y	Y	Solitary	Y	Solitary
40	单发	Solitary	Y	Y	Y	Solitary	Y	Solitary
41	多发	Multiple	Y	Y	Y	Multiple	Y	Multiple
42	单发	Solitary	Y	Y	Y	Solitary	Y	Solitary
43	单发	Solitary	Y	Y	Y	Solitary	Y	Solitary
44	多发	Multiple	Y	Y	Y	Multiple	Y	Multiple
45	多发	Multiple	Y	Y	Y	Multiple	Y	Multiple
46	多发	Multiple	Y	Y	Y	Multiple	Y	Multiple
47	单发	Solitary	Y	Y	Y	Solitary	Y	Solitary
48	单发	Solitary	Y	Y	Y	Solitary	Y	Solitary
49	单发	Solitary	Y	Y	Y	Solitary	Y	Solitary
50	单发	Solitary	Y	Y	Y	Solitary	Y	Solitary
51	单发	Solitary	Y	Y	Y	Solitary	Y	Solitary
52	多发	Multiple	Y	Y	Y	Multiple	Y	Multiple
53	单发	Solitary	Y	Y	Y	Solitary	Y	Solitary
54	单发	Solitary	Y	Y	Y	Solitary	Y	Solitary
55	单发	Solitary	Y	Y	Y	Solitary	Y	Solitary
56	单发	Solitary	Y	Y	Y	Solitary	Y	Solitary
57	多发	Multiple	Y	Y	Y	Multiple	Y	Multiple
58	多发	Multiple	Y	Y	Y	Multiple	Y	Multiple
59	单发	Solitary	Y	Y	Y	Solitary	Y	Solitary
60	单发	Solitary	Y	Y	Y	Solitary	Y	Solitary
61	多发	Multiple	Y	Y	Y	Multiple	Y	Multiple
62	单发	Solitary	Y	Y	Y	Solitary	Y	Solitary
63	多发	Multiple	Y	Y	Y	Multiple	Y	Multiple
64	单发	Solitary	Y	Y	Y	Solitary	Y	Solitary
65	单发	Solitary	Y	Y	Y	Solitary	Y	Solitary
66	多发	Multiple	Y	Y	Y	Multiple	Y	Multiple
67	单发	Solitary	Y	Y	Y	Solitary	Y	Solitary
68	单发	Solitary	Y	Y	Y	Solitary	Y	Solitary
69	单发	Solitary	Y	Y	Y	Solitary	Y	Solitary
70	多发	Multiple	Y	Y	Y	Multiple	Y	Multiple
71	多发	Multiple	Y	Y	Y	Multiple	Y	Multiple
72	单发	Solitary	Y	Y	Y	Solitary	Y	Solitary
73	单发	Solitary	Y	Y	Y	Solitary	Y	Solitary
74	多发	Multiple	Y	Y	Y	Multiple	Y	Multiple
75	单发	Solitary	Y	Y	Y	Solitary	Y	Solitary
76	单发	Solitary	Y	Y	Y	Solitary	Y	Solitary
77	单发	Solitary	Y	Y	Y	Solitary	Y	Solitary
78	多发	Solitary	N	Y	N	Multiple	Y	Multiple
79	单发	Solitary	Y	Y	Y	Solitary	Y	Solitary
80	多发	Multiple	Y	Y	Y	Multiple	Y	Multiple
81	单发	Solitary	Y	Y	Y	Solitary	Y	Solitary
82	单发	Solitary	Y	Y	Y	Solitary	Y	Solitary
83	单发	Solitary	Y	Y	Y	Solitary	Y	Solitary
84	单发	Solitary	Y	Y	Y	Solitary	Y	Solitary
85	多发	Multiple	Y	Y	Y	Multiple	Y	Multiple
86	单发	Solitary	Y	Y	Y	Solitary	Y	Solitary
87	单发	Solitary	Y	Y	Y	Solitary	Y	Solitary
88	单发	Solitary	Y	Y	Y	Solitary	Y	Solitary
89	单发	Solitary	Y	Y	Y	Solitary	Y	Solitary
90	单发	Solitary	Y	Y	Y	Solitary	Y	Solitary
91	多发	Multiple	Y	Y	Y	Multiple	Y	Multiple
92	多发	Multiple	Y	Y	Y	Multiple	Y	Multiple
93	单发	Solitary	Y	Y	Y	Solitary	Y	Solitary
94	多发	Multiple	Y	Y	Y	Multiple	Y	Multiple
95	多发	Multiple	Y	Y	Y	Multiple	Y	Multiple
96	多发	Multiple	Y	Y	Y	Multiple	Y	Multiple
97	单发	Solitary	Y	Y	Y	Solitary	Y	Solitary
98	单发	Solitary	Y	Y	Y	Solitary	Y	Solitary
99	单发	Solitary	Y	Y	Y	Solitary	Y	Solitary
100	多发	Multiple	Y	Y	Y	Multiple	Y	Multiple
101	多发	Multiple	Y	Y	Y	Multiple	Y	Multiple
102	单发	Solitary	Y	Y	Y	Solitary	Y	Solitary
103	多发	Multiple	Y	Y	Y	Multiple	Y	Multiple
104	单发	Solitary	Y	Y	Y	Solitary	Y	Solitary
105	单发	Solitary	Y	Y	Y	Solitary	Y	Solitary
106	单发	Solitary	Y	Y	Y	Solitary	Y	Solitary
107	单发	Solitary	Y	Y	Y	Solitary	Y	Solitary
108	多发	Multiple	Y	Y	Y	Multiple	Y	Multiple
109	单发	Solitary	Y	Y	Y	Solitary	Y	Solitary
110	多发	Multiple	Y	Y	Y	Multiple	Y	Multiple
111	单发	Solitary	Y	Y	Y	Solitary	Y	Solitary
112	多发	Multiple	Y	Y	Y	Multiple	Y	Multiple
113	单发	Solitary	Y	Y	Y	Solitary	Y	Solitary
114	多发	Multiple	Y	Y	Y	Multiple	Y	Multiple
115	多发	Multiple	Y	Y	Y	Multiple	Y	Multiple
116	多发	Multiple	Y	Y	Y	Multiple	Y	Multiple
117	单发	Multiple	N	N	N	Solitary	Y	Solitary
118	单发	Solitary	Y	Y	Y	Solitary	Y	Solitary
119	单发	Solitary	Y	Y	Y	Solitary	Y	Solitary
120	单发	Solitary	Y	Y	Y	Solitary	Y	Solitary
121	单发	Solitary	Y	Y	Y	Solitary	Y	Solitary
122	单发	Solitary	Y	Y	Y	Solitary	Y	Solitary
123	多发	Multiple	Y	Y	Y	Multiple	Y	Multiple
124	多发	Multiple	Y	Y	Y	Multiple	Y	Multiple
125	单发	Solitary	Y	Y	Y	Solitary	Y	Solitary
126	单发	Solitary	Y	Y	Y	Solitary	Y	Solitary
127	单发	Solitary	Y	Y	Y	Solitary	Y	Solitary
128	单发	Solitary	Y	Y	Y	Solitary	Y	Solitary
129	单发	Solitary	Y	Y	Y	Solitary	Y	Solitary
130	多发	Multiple	Y	Y	Y	Multiple	Y	Multiple
131	单发	Solitary	Y	Y	Y	Solitary	Y	Solitary
132	多发	Multiple	Y	Y	Y	Multiple	Y	Multiple
133	多发	Multiple	Y	Y	Y	Multiple	Y	Multiple
134	单发	Solitary	Y	Y	Y	Solitary	Y	Solitary
135	单发	Solitary	Y	Y	Y	Solitary	Y	Solitary
136	单发	Solitary	Y	Y	Y	Solitary	Y	Solitary
137	单发	Solitary	Y	Y	Y	Solitary	Y	Solitary
138	单发	Solitary	Y	Y	Y	Solitary	Y	Solitary
139	单发	Solitary	Y	Y	Y	Solitary	Y	Solitary
140	多发	Multiple	Y	Y	Y	Multiple	Y	Multiple
141	多发	Multiple	Y	Y	Y	Multiple	Y	Multiple
142	单发	Solitary	Y	Y	Y	Solitary	Y	Solitary
143	多发	Multiple	Y	Y	Y	Multiple	Y	Multiple
144	多发	Multiple	Y	Y	Y	Multiple	Y	Multiple
145	单发	Solitary	Y	Y	Y	Solitary	Y	Solitary
146	单发	Solitary	Y	Y	Y	Solitary	Y	Solitary
147	多发	Multiple	Y	Y	Y	Multiple	Y	Multiple
148	多发	Multiple	Y	Y	Y	Multiple	Y	Multiple
149	单发	Solitary	Y	Y	Y	Solitary	Y	Solitary
150	多发	Multiple	Y	Y	Y	Multiple	Y	Multiple
151	多发	Multiple	Y	Y	Y	Multiple	Y	Multiple
152	多发	Multiple	Y	Y	Y	Multiple	Y	Multiple
153	多发	Multiple	Y	Y	Y	Multiple	Y	Multiple
154	单发	Solitary	Y	Y	Y	Solitary	Y	Solitary
155	单发	Solitary	Y	Y	Y	Solitary	Y	Solitary
156	单发	Solitary	Y	Y	Y	Solitary	Y	Solitary
157	单发	Solitary	Y	Y	Y	Solitary	Y	Solitary
158	单发	Solitary	Y	Y	Y	Solitary	Y	Solitary
159	多发	Multiple	Y	Y	Y	Multiple	Y	Multiple
160	单发	Solitary	Y	N	Y	Solitary	Y	Solitary
161	单发	Solitary	Y	Y	Y	Solitary	Y	Solitary
162	单发	Solitary	Y	Y	Y	Solitary	Y	Solitary
163	单发	Solitary	Y	Y	Y	Solitary	Y	Solitary
164	多发	Multiple	Y	Y	Y	Multiple	Y	Multiple
165	多发	Multiple	Y	Y	Y	Multiple	Y	Multiple
166	单发	Solitary	Y	Y	Y	Solitary	Y	Solitary
167	多发	Multiple	Y	Y	Y	Multiple	Y	Multiple
168	单发	Solitary	Y	Y	Y	Solitary	Y	Solitary
169	单发	Solitary	Y	Y	Y	Solitary	Y	Solitary
170	单发	Solitary	Y	Y	Y	Solitary	Y	Solitary
171	单发	Solitary	Y	Y	Y	Solitary	Y	Solitary
172	多发	Multiple	Y	Y	Y	Multiple	Y	Multiple
173	多发	Multiple	Y	Y	Y	Multiple	Y	Multiple
174	单发	Solitary	Y	Y	Y	Solitary	Y	Solitary
175	多发	Multiple	Y	Y	Y	Multiple	Y	Multiple
176	单发	Solitary	Y	Y	Y	Solitary	Y	Solitary
177	多发	Multiple	Y	Y	Y	Multiple	Y	Multiple
178	单发	Solitary	Y	Y	Y	Solitary	Y	Solitary
179	单发	Solitary	Y	Y	Y	Solitary	Y	Solitary
180	单发	Solitary	N	Y	Y	Solitary	Y	Solitary
181	单发	Solitary	Y	Y	Y	Solitary	Y	Solitary
182	多发	Multiple	Y	Y	Y	Multiple	Y	Multiple
183	多发	Multiple	Y	Y	Y	Multiple	Y	Multiple
184	多发	Multiple	N	Y	Y	Multiple	Y	Multiple
185	单发	Solitary	Y	Y	Y	Solitary	Y	Solitary
186	单发	Solitary	Y	Y	Y	Solitary	Y	Solitary
187	单发	Solitary	Y	Y	Y	Solitary	Y	Solitary
188	多发	Multiple	Y	Y	Y	Multiple	Y	Multiple
189	单发	Solitary	Y	Y	Y	Solitary	Y	Solitary
190	单发	Solitary	Y	Y	Y	Solitary	Y	Solitary
191	单发	Solitary	Y	Y	Y	Solitary	Y	Solitary
192	多发	Multiple	Y	Y	Y	Multiple	Y	Multiple
193	单发	Solitary	Y	Y	Y	Solitary	Y	Solitary
194	单发	Solitary	Y	Y	Y	Solitary	Y	Solitary
195	单发	Solitary	Y	Y	Y	Solitary	Y	Solitary
196	单发	Solitary	Y	Y	Y	Solitary	Y	Solitary
197	单发	Solitary	Y	Y	Y	Solitary	Y	Solitary
198	单发	Solitary	Y	Y	Y	Solitary	Y	Solitary
199	单发	Solitary	Y	Y	Y	Solitary	Y	Solitary
200	单发	Solitary	Y	Y	Y	Solitary	Y	Solitary
201	单发	Solitary	Y	Y	Y	Solitary	Y	Solitary
202	多发	Multiple	Y	Y	Y	Multiple	Y	Multiple
203	单发	Solitary	Y	Y	Y	Solitary	Y	Solitary
204	单发	Solitary	Y	Y	Y	Solitary	Y	Solitary
205	单发	Solitary	Y	Y	Y	Solitary	Y	Solitary
206	多发	Multiple	Y	Y	Y	Multiple	Y	Multiple
207	多发	Multiple	Y	Y	Y	Multiple	Y	Multiple
208	多发	Multiple	Y	Y	Y	Multiple	Y	Multiple
209	单发	Solitary	Y	Y	Y	Solitary	Y	Solitary
210	单发	Solitary	Y	Y	Y	Solitary	Y	Solitary
211	单发	Solitary	Y	Y	Y	Solitary	Y	Solitary
212	单发	Solitary	Y	N	Y	Solitary	Y	Solitary
213	单发	Solitary	Y	Y	Y	Solitary	Y	Solitary
214	单发	Solitary	Y	Y	Y	Solitary	Y	Solitary
215	单发	Solitary	Y	Y	Y	Solitary	Y	Solitary
216	单发	Solitary	Y	Y	Y	Solitary	Y	Solitary
217	单发	Solitary	Y	Y	Y	Solitary	Y	Solitary
218	单发	Solitary	Y	Y	Y	Solitary	Y	Solitary
219	单发	Solitary	Y	Y	Y	Solitary	Y	Solitary
220	多发	Multiple	Y	Y	Y	Multiple	Y	Multiple
221	单发	Solitary	Y	Y	Y	Solitary	Y	Solitary
222	单发	Solitary	Y	Y	Y	Solitary	Y	Solitary
223	多发	Multiple	Y	Y	Y	Multiple	Y	Multiple
224	单发	Solitary	Y	Y	Y	Solitary	Y	Solitary
225	多发	Multiple	Y	Y	Y	Multiple	Y	Multiple
226	多发	Multiple	Y	Y	Y	Multiple	Y	Multiple
227	单发	Solitary	Y	Y	Y	Solitary	Y	Solitary
228	单发	Solitary	Y	Y	Y	Solitary	Y	Solitary
229	单发	Solitary	Y	Y	Y	Solitary	Y	Solitary
230	单发	Solitary	Y	Y	Y	Solitary	Y	Solitary
231	单发	Solitary	Y	Y	Y	Solitary	Y	Solitary
232	单发	Solitary	Y	Y	Y	Solitary	Y	Solitary
233	单发	Solitary	Y	Y	Y	Solitary	Y	Solitary
234	单发	Solitary	Y	Y	Y	Solitary	Y	Solitary
235	单发	Solitary	Y	Y	Y	Solitary	Y	Solitary
236	多发	Multiple	Y	Y	Y	Multiple	Y	Multiple
237	单发	Solitary	Y	Y	Y	Solitary	Y	Solitary
238	单发	Solitary	Y	Y	Y	Solitary	Y	Solitary
239	单发	Solitary	Y	Y	Y	Solitary	Y	Solitary
240	单发	Solitary	Y	Y	Y	Solitary	Y	Solitary
241	多发	Multiple	Y	Y	Y	Multiple	Y	Multiple
242	单发	Solitary	Y	Y	Y	Solitary	Y	Solitary
243	单发	Solitary	Y	Y	Y	Solitary	Y	Solitary
244	多发	Multiple	Y	Y	Y	Multiple	Y	Multiple
245	单发	Solitary	Y	Y	Y	Solitary	Y	Solitary
246	单发	Solitary	Y	Y	Y	Solitary	Y	Solitary
247	单发	Solitary	Y	Y	Y	Solitary	Y	Solitary
248	多发	Multiple	Y	Y	Y	Multiple	Y	Multiple
249	单发	Solitary	Y	Y	Y	Solitary	Y	Solitary
250	单发	Solitary	Y	Y	Y	Solitary	Y	Solitary
251	单发	Solitary	Y	Y	Y	Solitary	Y	Solitary
252	单发	Solitary	Y	Y	Y	Solitary	Y	Solitary
253	单发	Solitary	Y	Y	Y	Solitary	Y	Solitary
254	单发	Solitary	Y	Y	Y	Solitary	Y	Solitary

## Sheet: Sheet6
No.	DeepSeek-V3.2B Output (Chinese Original)	DeepSeek-V3.2B Output (English Translation)	Doctor 1	Doctor 2	Final Evaluation for V3.2B	DeepSeek-V3.2R	DeepSeek-V3.2R Evaluation	Gold Standard
1	其他	Other	Y	Y	Y	Other	Y
2	致命性畸形	Lethal malformation	N	N	N	Major malformation	Y
3	其他	Other	N	N	N	Minor malformation	Y
4	其他	Other	Y	Y	Y	Other	Y
5	严重畸形	Major malformation	N	N	N	Minor malformation	Y
6	其他	Other	Y	Y	Y	Other	Y
7	严重畸形	Major malformation	N	N	N	Minor malformation	Y
8	严重畸形	Major malformation	N	N	N	Major malformation	N	Other
9	其他	Other	Y	Y	Y	Other	Y
10	严重畸形	Major malformation	N	N	N	Other	Y
11	严重畸形	Major malformation	N	N	N	Major malformation	N	Other
12	严重畸形	Major malformation	N	N	N	Minor malformation	Y
13	严重畸形	Major malformation	Y	N	Y	Major malformation	Y
14	严重畸形	Major malformation	Y	Y	Y	Major malformation	Y
15	其他	Other	Y	Y	Y	Other	Y
16	严重畸形	Major malformation	N	N	N	Other	Y
17	其他	Other	Y	Y	Y	Other	Y
18	其他	Other	Y	Y	Y	Other	Y
19	严重畸形	Major malformation	N	N	N	Other	Y
20	微小畸形	Minor malformation	Y	Y	Y	Other	Y
21	其他	Other	Y	Y	Y	Other	Y
22	其他	Other	Y	Y	Y	Other	Y
23	严重畸形	Major malformation	Y	Y	Y	Major malformation	Y
24	其他	Other	Y	Y	Y	Other	Y
25	其他	Other	Y	Y	Y	Other	Y
26	严重畸形	Major malformation	N	N	N	Minor malformation	Y
27	严重畸形	Major malformation	Y	Y	Y	Major malformation	Y
28	其他	Other	Y	Y	Y	Other	Y
29	其他	Other	Y	Y	Y	Other	Y
30	严重畸形	Major malformation	N	N	N	Minor malformation	Y
31	严重畸形	Major malformation	Y	Y	Y	Major malformation	Y
32	严重畸形	Major malformation	Y	Y	Y	Major malformation	Y
33	其他	Other	Y	Y	Y	Other	Y
34	其他	Other	Y	Y	Y	Other	Y
35	其他	Other	Y	Y	Y	Other	Y
36	严重畸形	Major malformation	Y	Y	Y	Other	Y
37	严重畸形	Major malformation	Y	Y	Y	Minor malformation	N	Other
38	其他	Other	Y	Y	Y	Other	Y
39	其他	Other	Y	Y	Y	Other	Y
40	其他	Other	Y	Y	Y	Other	Y
41	其他	Other	Y	Y	Y	Other	Y
42	其他	Other	Y	Y	Y	Other	Y
43	其他	Other	Y	Y	Y	Other	Y
44	严重畸形	Major malformation	N	N	N	Major malformation	N	Other
45	致命性畸形	Lethal malformation	Y	Y	Y	Major malformation	N	Lethal malformation
46	严重畸形	Major malformation	Y	Y	Y	Major malformation	Y
47	其他	Other	Y	Y	Y	Other	Y
48	其他	Other	Y	Y	Y	Other	Y
49	其他	Other	Y	Y	Y	Other	Y
50	严重畸形	Major malformation	N	N	N	Minor malformation	Y
51	其他	Other	Y	Y	Y	Other	Y
52	严重畸形	Major malformation	Y	Y	Y	Major malformation	Y
53	其他	Other	Y	Y	Y	Other	Y
54	其他	Other	Y	Y	Y	Other	Y
55	严重畸形	Major malformation	N	N	N	Minor malformation	Y
56	其他	Other	Y	Y	Y	Other	Y
57	严重畸形	Major malformation	N	N	N	Major malformation	N	Minor malformation
58	其他	Other	Y	Y	Y	Minor malformation	N	Other
59	其他	Other	Y	Y	Y	Other	Y
60	其他	Other	Y	Y	Y	Other	Y
61	严重畸形	Major malformation	Y	N	N	Minor malformation	Y
62	严重畸形	Major malformation	N	Y	N	Major malformation	N	Minor malformation
63	严重畸形	Major malformation	N	N	N	Minor malformation	Y
64	其他	Other	Y	Y	Y	Other	Y
65	其他	Other	Y	Y	Y	Other	Y
66	致命性畸形	Lethal malformation	N	Y	N	Major malformation	Y
67	其他	Other	Y	Y	Y	Other	Y
68	其他	Other	Y	Y	Y	Other	Y
69	其他	Other	Y	Y	Y	Other	Y
70	严重畸形	Major malformation	N	N	N	Major malformation	N	Minor malformation
71	严重畸形	Major malformation	N	Y	N	Minor malformation	Y
72	严重畸形	Major malformation	Y	Y	Y	Major malformation	Y
73	其他	Other	Y	Y	Y	Other	Y
74	微小畸形	Minor malformation	N	N	N	Other	Y
75	严重畸形	Major malformation	N	N	N	Other	Y
76	严重畸形	Major malformation	Y	Y	Y	Major malformation	Y
77	微小畸形	Minor malformation	N	N	N	Minor malformation	N	Other
78	严重畸形	Major malformation	N	N	N	Minor malformation	Y
79	严重畸形	Major malformation	N	N	N	Minor malformation	Y
80	严重畸形	Major malformation	N	N	N	Other	Y
81	其他	Other	Y	Y	Y	Other	Y
82	微小畸形	Minor malformation	N	N	N	Minor malformation	N	Other
83	其他	Other	Y	Y	Y	Other	Y
84	严重畸形	Major malformation	N	Y	N	Other	Y
85	严重畸形	Major malformation	N	N	N	Minor malformation	Y
86	其他	Other	Y	Y	Y	Other	Y
87	其他	Other	Y	Y	Y	Other	Y
88	严重畸形	Major malformation	N	N	N	Major malformation	N	Other
89	其他	Other	Y	Y	Y	Other	Y
90	其他	Other	Y	Y	Y	Other	Y
91	严重畸形	Major malformation	N	N	N	Minor malformation	Y
92	严重畸形	Major malformation	Y	N	N	Major malformation	Y
93	致命性畸形	Lethal malformation	Y	Y	Y	Major malformation	N	Lethal malformation
94	其他	Other	N	N	N	Major malformation	N	Minor malformation
95	微小畸形	Minor malformation	N	N	N	Other	Y
96	严重畸形	Major malformation	Y	Y	Y	Major malformation	Y
97	其他	Other	Y	Y	Y	Other	Y
98	微小畸形	Minor malformation	N	N	N	Other	Y
99	其他	Other	Y	Y	Y	Other	Y
100	严重畸形	Major malformation	Y	N	N	Major malformation	N	Minor malformation
101	微小畸形	Minor malformation	N	N	N	Minor malformation	N	Other
102	其他	Other	Y	Y	Y	Other	Y
103	微小畸形	Minor malformation	N	N	N	Other	Y
104	微小畸形	Minor malformation	N	N	N	Minor malformation	N	Other
105	严重畸形	Major malformation	N	N	N	Other	Y
106	严重畸形	Major malformation	N	N	N	Other	Y
107	严重畸形	Major malformation	N	N	N	Major malformation	N	Other
108	致命性畸形	Lethal malformation	Y	Y	Y	Lethal malformation	Y
109	严重畸形	Major malformation	N	N	N	Minor malformation	Y
110	致命性畸形	Lethal malformation	Y	Y	Y	Major malformation	N	Lethal malformation
111	其他	Other	Y	Y	Y	Other	Y
112	微小畸形	Minor malformation	N	N	N	Minor malformation	N	Other
113	严重畸形	Major malformation	Y	Y	Y	Major malformation	Y
114	微小畸形	Minor malformation	N	N	N	Other	Y
115	严重畸形	Major malformation	Y	Y	Y	Minor malformation	Y
116	严重畸形	Major malformation	N	N	N	Minor malformation	Y
117	严重畸形	Major malformation	Y	Y	Y	Major malformation	Y
118	严重畸形	Major malformation	N	N	N	Minor malformation	Y
119	其他	Other	Y	Y	Y	Other	Y
120	严重畸形	Major malformation	Y	Y	Y	Major malformation	Y
121	其他	Other	Y	Y	Y	Other	Y
122	严重畸形	Major malformation	N	N	N	Minor malformation	Y
123	致命性畸形	Lethal malformation	N	Y	N	Major malformation	Y
124	严重畸形	Major malformation	Y	N	N	Minor malformation	Y
125	其他	Other	N	N	N	Other	Y
126	严重畸形	Major malformation	N	N	N	Major malformation	N	Other
127	严重畸形	Major malformation	Y	Y	Y	Major malformation	Y
128	其他	Other	Y	Y	Y	Other	Y
129	严重畸形	Major malformation	N	N	N	Other	Y
130	严重畸形	Major malformation	N	Y	N	Minor malformation	Y
131	严重畸形	Major malformation	Y	Y	Y	Major malformation	Y
132	严重畸形	Major malformation	N	N	N	Minor malformation	Y
133	致命性畸形	Lethal malformation	N	N	N	Major malformation	Y
134	其他	Other	Y	Y	Y	Other	Y
135	严重畸形	Major malformation	N	N	N	Other	Y
136	严重畸形	Major malformation	N	N	N	Minor malformation	Y
137	其他	Other	Y	Y	Y	Other	Y
138	严重畸形	Major malformation	Y	Y	Y	Major malformation	Y
139	严重畸形	Major malformation	N	N	N	Major malformation	N	Other
140	严重畸形	Major malformation	N	N	N	Major malformation	N	Minor malformation
141	严重畸形	Major malformation	N	N	N	Minor malformation	Y
142	其他	Other	Y	Y	Y	Other	Y
143	严重畸形	Major malformation	N	N	N	Minor malformation	Y
144	严重畸形	Major malformation	N	N	N	Minor malformation	Y
145	严重畸形	Major malformation	Y	Y	Y	Major malformation	Y
146	微小畸形	Minor malformation	N	N	N	Other	Y
147	严重畸形	Major malformation	Y	N	N	Minor malformation	Y
148	严重畸形	Major malformation	N	N	N	Major malformation	N	Other
149	其他	Other	Y	Y	Y	Other	Y
150	致命性畸形	Lethal malformation	Y	Y	Y	Major malformation	N	Lethal malformation
151	严重畸形	Major malformation	Y	Y	Y	Major malformation	Y
152	致命性畸形	Lethal malformation	Y	Y	Y	Lethal malformation	Y
153	严重畸形	Major malformation	N	Y	N	Minor malformation	Y
154	其他	Other	Y	Y	Y	Other	Y
155	其他	Other	Y	Y	Y	Other	Y
156	其他	Other	Y	Y	Y	Other	Y
157	其他	Other	Y	Y	Y	Other	Y
158	其他	Other	Y	Y	Y	Other	Y
159	其他	Other	Y	Y	Y	Other	Y
160	致命性畸形	Lethal malformation	N	N	N	Major malformation	N	Minor malformation
161	其他	Other	Y	Y	Y	Other	Y
162	其他	Other	Y	Y	Y	Other	Y
163	其他	Other	Y	Y	Y	Other	Y
164	致命性畸形	Lethal malformation	Y	Y	Y	Lethal malformation	Y
165	其他	Other	N	N	N	Major malformation	Y
166	其他	Other	Y	Y	Y	Other	Y
167	严重畸形	Major malformation	N	N	N	Other	Y
168	其他	Other	Y	Y	Y	Other	Y
169	其他	Other	Y	Y	Y	Other	Y
170	其他	Other	Y	Y	Y	Other	Y
171	其他	Other	Y	Y	Y	Other	Y
172	严重畸形	Major malformation	N	Y	N	Minor malformation	Y
173	致命性畸形	Lethal malformation	Y	Y	Y	Major malformation	N	Lethal malformation
174	其他	Other	Y	Y	Y	Other	Y
175	严重畸形	Major malformation	Y	N	N	Minor malformation	Y
176	严重畸形	Major malformation	N	N	N	Minor malformation	N	Other
177	致命性畸形	Lethal malformation	N	Y	N	Other	Y
178	严重畸形	Major malformation	N	N	N	Minor malformation	Y
179	其他	Other	Y	Y	Y	Other	Y
180	严重畸形	Major malformation	N	N	N	Minor malformation	Y
181	微小畸形	Minor malformation	N	N	N	Other	Y
182	严重畸形	Major malformation	Y	Y	Y	Major malformation	Y
183	严重畸形	Major malformation	N	N	N	Other	Y
184	严重畸形	Major malformation	Y	Y	Y	Major malformation	Y
185	其他	Other	Y	Y	Y	Other	Y
186	其他	Other	Y	Y	Y	Other	Y
187	其他	Other	Y	Y	Y	Other	Y
188	严重畸形	Major malformation	N	N	N	Minor malformation	Y
189	其他	Other	Y	Y	Y	Other	Y
190	严重畸形	Major malformation	N	N	N	Other	Y
191	其他	Other	Y	Y	Y	Other	Y
192	严重畸形	Major malformation	Y	Y	Y	Major malformation	Y
193	其他	Other	Y	Y	Y	Other	Y
194	其他	Other	Y	Y	Y	Other	Y
195	严重畸形	Major malformation	N	N	N	Major malformation	N	Minor malformation
196	严重畸形	Major malformation	N	N	N	Other	Y
197	严重畸形	Major malformation	N	N	N	Minor malformation	Y
198	严重畸形	Major malformation	N	N	N	Minor malformation	Y
199	其他	Other	Y	Y	Y	Other	Y
200	微小畸形	Minor malformation	N	N	N	Minor malformation	N	Other
201	其他	Other	Y	Y	Y	Other	Y
202	严重畸形	Major malformation	N	N	N	Other	Y
203	微小畸形	Minor malformation	N	N	N	Minor malformation	N	Other
204	致命性畸形	Lethal malformation	Y	Y	Y	Major malformation	N	Lethal malformation
205	其他	Other	Y	Y	Y	Other	Y
206	其他	Other	Y	Y	Y	Major malformation	N	Other
207	严重畸形	Major malformation	N	N	N	Major malformation	N	Other
208	严重畸形	Major malformation	N	N	N	Major malformation	N	Minor malformation
209	其他	Other	Y	Y	Y	Other	Y
210	其他	Other	Y	Y	Y	Other	Y
211	其他	Other	Y	Y	Y	Other	Y
212	严重畸形	Major malformation	N	N	N	Minor malformation	Y
213	其他	Other	Y	Y	Y	Other	Y
214	严重畸形	Major malformation	N	Y	N	Minor malformation	Y
215	其他	Other	Y	Y	Y	Other	Y
216	其他	Other	Y	Y	Y	Minor malformation	N	Other
217	其他	Other	Y	Y	Y	Other	Y
218	严重畸形	Major malformation	N	N	N	Minor malformation	Y
219	严重畸形	Major malformation	N	N	N	Major malformation	N	Other
220	严重畸形	Major malformation	Y	N	N	Minor malformation	Y
221	严重畸形	Major malformation	N	N	N	Minor malformation	Y
222	严重畸形	Major malformation	N	N	N	Minor malformation	Y
223	严重畸形	Major malformation	Y	N	N	Major malformation	Y
224	严重畸形	Major malformation	N	N	N	Major malformation	N	Minor malformation
225	微小畸形	Minor malformation	N	N	N	Other	Y
226	微小畸形	Minor malformation	N	N	N	Other	Y
227	其他	Other	Y	Y	Y	Other	Y
228	其他	Other	Y	Y	Y	Other	Y
229	其他	Other	Y	Y	Y	Other	Y
230	其他	Other	Y	Y	Y	Other	Y
231	其他	Other	Y	Y	Y	Other	Y
232	其他	Other	Y	Y	Y	Other	Y
233	其他	Other	Y	Y	Y	Other	Y
234	致命性畸形	Lethal malformation	N	N	N	Other	Y
235	其他	Other	Y	Y	Y	Other	Y
236	严重畸形	Major malformation	N	N	N	Minor malformation	Y
237	其他	Other	Y	Y	Y	Other	Y
238	其他	Other	Y	Y	Y	Other	Y
239	其他	Other	Y	Y	Y	Other	Y
240	其他	Other	Y	Y	Y	Other	Y
241	严重畸形	Major malformation	N	N	N	Minor malformation	Y
242	微小畸形	Minor malformation	N	N	N	Other	Y
243	致命性畸形	Lethal malformation	N	Y	N	Major malformation	Y
244	严重畸形	Major malformation	Y	Y	Y	Major malformation	Y
245	其他	Other	Y	Y	Y	Other	Y
246	其他	Other	Y	Y	Y	Other	Y
247	其他	Other	Y	Y	Y	Other	Y
248	致命性畸形	Lethal malformation	Y	Y	Y	Lethal malformation	Y
249	其他	Other	Y	Y	Y	Other	Y
250	其他	Other	Y	Y	Y	Other	Y
251	微小畸形	Minor malformation	N	N	N	Other	Y
252	其他	Other	Y	Y	Y	Other	Y
253	严重畸形	Major malformation	N	N	N	Minor malformation	Y
254	微小畸形	Minor malformation	N	N	N	Minor malformation	N	Other

## Sheet: Sheet7
	Chinese Original	English Translation
Standardized Terminology	根据提供的产前胎儿超声异常描述内容，输出为常用而专业的异常的描述术语，并且忽略“上下左右”这些具体位置描述，例如“左侧脑室增宽”和“右侧脑室增宽”都重新标准化为“侧脑室增宽”。对于疑似异常的描述，按照确诊来对待。对于有多个类别的，使用逗号隔开。注意，直接输出描述结果，不要为我输出任何多余的文字。	Based on the provided descriptions of prenatal fetal ultrasound abnormalities, output standardized and commonly used professional abnormality terms, ignoring specific positional descriptors such as "left" and "right." For example, both "left lateral ventricle enlargement" and "right lateral ventricle enlargement" should be normalized to "lateral ventricle enlargement." Treat descriptions of suspe…
Primary Classification	根据提供的产前胎儿超声描述内容，将其分为以下4个类别， * NT增厚 * 除NT增厚外其他软指标异常 * 胎儿结构异常 * 胎儿生长受限 对于有多个类别的，使用逗号隔开。对于疑似异常的描述，按照确诊来对待。注意区分胎儿超声软指标和结构异常！ 胎儿超声软指标是指在产前超声检查中发现的胎儿非特异性微小结构异常，这些异常本身并非病理性畸形，但可能提示染色体异常或其他潜在风险，多数为一过性表现且可见于正常胎儿。常见的软指标包括：颈项透明层增厚、颈后皮肤皱褶增厚、侧脑室增宽、脉络丛囊肿、心室内强回声光点、肠管回声增强、肾盂扩张、单脐动脉、鼻骨缺失或发育不良，以及股骨或肱骨短小等。 胎儿超声结构异常是指在产前超声检查中发现的胎儿器官或系统的明显形态学异常，属于病理性改变，通常提示先天性畸形或发育障碍。常见的结构异常包括：神经系统异常（如无脑儿、脑积水、脊柱裂）、心血管系统异常（如室间隔缺损、法洛四联…	Based on the provided descriptions of prenatal fetal ultrasound findings, classify them into the following four categories: Increased nuchal translucency (Increased NT) Other soft marker abnormalities (excluding NT) Fetal structural abnormalities Fetal growth restriction For cases involving multiple categories, separate them with commas. Treat descriptions of suspected abnormalities as confirmed.…
Anatomical System	根据提供的产前胎儿超声异常描述内容，按照胎儿解剖结构系统（如神经系统、心血管系统、泌尿系统，淋巴系统、面部等）进行分类，对于有多个类别的，使用逗号隔开。对于疑似异常的描述，按照确诊来对待。对于NT增厚和FGR等这样的非结构畸形，以及非胎儿结构的异常（脐动脉、胎盘）分类为“None”。注意，直接输出分类结果，不要为我输出任何多余的文字。	Based on the provided descriptions of prenatal fetal ultrasound abnormalities, classify them according to the fetal anatomical system involved (e.g., nervous system, cardiovascular system, urinary system, lymphatic system, facial structures, etc.). For cases involving multiple categories, separate them with commas. Treat descriptions of suspected abnormalities as confirmed. Non-structural abnorma…
Abnormality Count	根据提供的产前胎儿超声异常内容，为我输出“单发”或者“多发”。“单发”是指只有一个解剖部位或者一个类别异常描述（NT增厚、FGR等），“多发”指至少有两处部位畸形或者合并不同的异常类别，双侧鼻骨缺失或者双侧脉络丛囊肿都属于多发。对于疑似异常的描述，按照确诊来对待。注意，直接输出描述结果，不要为我输出任何多余的文字。	Based on the provided descriptions of prenatal fetal ultrasound abnormalities, output “solitary” or “multiple.” “Solitary” refers to the presence of only one abnormality involving a single anatomical site or a single abnormality category (such as NT thickening or FGR). “Multiple” refers to the presence of abnormalities in at least two anatomical sites or the coexistence of different abnormality c…
Severity	根据提供的产前胎儿超声描述内容，按照严重程度将其分为3个类别（致命性畸形、严重畸形、微小畸形），对于有多个类别的，以最严重的为主。对于疑似异常的描述，按照确诊来对待。对于非结构畸形，如NT增厚和FGR等，输出为“其他”。注意，直接输出分类结果，不要为我输出任何多余的文字。下列是三个类别的定义： 1.致命性畸形（如无脑儿、单腔心）：需终止妊娠。 2.严重畸形（如复杂先心病）：影响生存能力。 3.微小畸形（如唇裂）：出生后可手术矫正。	Based on the provided descriptions of prenatal fetal ultrasound findings, classify them into three severity categories: lethal malformation, Major malformation, and Minor malformation. For cases involving multiple categories, classify according to the most severe finding. Treat descriptions of suspected abnormalities as confirmed. For non-structural abnormalities such as NT thickening and FGR, ou…

## Sheet: Sheet8
Retrieval set						Test Set
No.	V3.2-B	Evaluation	V3.2-R	Evaluation	Gold Standard	No.	V3.2-B	Evaluation	V3.2-R	Evaluation	Gold Standard
1	other	Yes	other	Yes	other	128	other	Yes	other	Yes	other
2	Major	Yes	Major	Yes	Major	129	Minor	No	other	Yes	other
3	other	No	Minor	Yes	Minor	130	Major	No	Minor	Yes	Minor
4	other	Yes	other	Yes	other	131	Major	Yes	Major	Yes	Major
5	other	No	Minor	Yes	Minor	132	Major	No	other	No	Minor
6	other	Yes	other	Yes	other	133	Major	Yes	Major	Yes	Major
7	other	No	Minor	Yes	Minor	134	other	Yes	other	Yes	other
8	Major	No	other	Yes	other	135	Minor	No	other	Yes	other
9	other	Yes	other	Yes	other	136	Major	No	Minor	Yes	Minor
10	Major	No	other	Yes	other	137	other	Yes	other	Yes	other
11	Major	No	other	Yes	other	138	Major	Yes	other	No	Major
12	Minor	Yes	Minor	Yes	Minor	139	Major	No	other	Yes	other
13	Major	Yes	Major	Yes	Major	140	Major	No	Minor	Yes	Minor
14	Lethal	No	Major	Yes	Major	141	Major	No	Minor	Yes	Minor
15	other	Yes	other	Yes	other	142	other	Yes	other	Yes	other
16	Major	No	other	Yes	other	143	Major	No	Minor	Yes	Minor
17	other	Yes	other	Yes	other	144	Major	No	Minor	Yes	Minor
18	other	Yes	other	Yes	other	145	Major	Yes	Major	Yes	Major
19	other	Yes	other	Yes	other	146	Minor	No	other	Yes	other
20	Minor	No	other	Yes	other	147	Major	No	Minor	Yes	Minor
21	other	Yes	other	Yes	other	148	Major	No	Minor	No	other
22	other	Yes	other	Yes	other	149	other	Yes	other	Yes	other
23	Major	Yes	Major	Yes	Major	150	Major	No	Lethal	Yes	Lethal
24	other	Yes	other	Yes	other	151	Major	Yes	Lethal	No	Major
25	other	Yes	other	Yes	other	152	Lethal	Yes	Lethal	Yes	Lethal
26	Major	No	Minor	Yes	Minor	153	Major	No	other	No	Minor
27	Major	Yes	Major	Yes	Major	154	other	Yes	other	Yes	other
28	other	Yes	other	Yes	other	155	other	Yes	other	Yes	other
29	other	Yes	other	Yes	other	156	other	Yes	other	Yes	other
30	Major	No	Minor	Yes	Minor	157	other	Yes	other	Yes	other
31	Major	Yes	Major	Yes	Major	158	other	Yes	other	Yes	other
32	Lethal	No	Major	Yes	Major	159	Minor	No	other	Yes	other
33	other	Yes	other	Yes	other	160	Major	No	Minor	Yes	Minor
34	other	Yes	other	Yes	other	161	other	Yes	other	Yes	other
35	other	Yes	other	Yes	other	162	other	Yes	other	Yes	other
36	Major	No	other	Yes	other	163	other	Yes	other	Yes	other
37	Major	No	other	Yes	other	164	Lethal	Yes	Major	No	Lethal
38	other	Yes	other	Yes	other	165	Lethal	No	Minor	No	Major
39	other	Yes	other	Yes	other	166	other	Yes	other	Yes	other
40	other	Yes	other	Yes	other	167	other	Yes	other	Yes	other
41	other	Yes	other	Yes	other	168	other	Yes	other	Yes	other
42	other	Yes	other	Yes	other	169	other	Yes	other	Yes	other
43	other	Yes	other	Yes	other	170	other	Yes	other	Yes	other
44	Major	No	other	Yes	other	171	other	Yes	other	Yes	other
45	other	No	Lethal	Yes	Lethal	172	Major	No	Minor	Yes	Minor
46	Major	Yes	Major	Yes	Major	173	Lethal	Yes	Major	No	Lethal
47	other	Yes	other	Yes	other	174	other	Yes	other	Yes	other
48	other	Yes	other	Yes	other	175	Major	No	Minor	Yes	Minor
49	other	Yes	other	Yes	other	176	Minor	No	Minor	No	other
50	Major	No	Minor	Yes	Minor	177	Lethal	No	Lethal	No	other
51	other	Yes	other	Yes	other	178	Major	No	Major	No	Minor
52	other	No	Major	Yes	Major	179	other	Yes	other	Yes	other
53	other	Yes	other	Yes	other	180	Minor	Yes	Minor	Yes	Minor
54	other	Yes	other	Yes	other	181	Minor	No	other	Yes	other
55	Major	No	Minor	Yes	Minor	182	Major	Yes	Major	Yes	Major
56	other	Yes	other	Yes	other	183	Major	No	Minor	No	other
57	Major	No	Minor	Yes	Minor	184	Lethal	No	Major	Yes	Major
58	other	Yes	other	Yes	other	185	other	Yes	other	Yes	other
59	other	Yes	other	Yes	other	186	other	Yes	other	Yes	other
60	other	Yes	other	Yes	other	187	other	Yes	other	Yes	other
61	Major	No	Minor	Yes	Minor	188	Major	No	other	No	Minor
62	Major	No	Minor	Yes	Minor	189	other	Yes	other	Yes	other
63	Major	No	Minor	Yes	Minor	190	Minor	No	other	Yes	other
64	Minor	No	other	Yes	other	191	other	Yes	other	Yes	other
65	other	Yes	other	Yes	other	192	Major	Yes	Major	Yes	Major
66	Major	Yes	Major	Yes	Major	193	other	Yes	other	Yes	other
67	other	Yes	other	Yes	other	194	other	Yes	other	Yes	other
68	other	Yes	other	Yes	other	195	Major	No	Major	No	Minor
69	other	Yes	other	Yes	other	196	Major	No	other	Yes	other
70	Major	No	Minor	Yes	Minor	197	Minor	Yes	Minor	Yes	Minor
71	Major	No	Minor	Yes	Minor	198	Minor	Yes	Minor	Yes	Minor
72	Major	Yes	Major	Yes	Major	199	other	Yes	Minor	No	other
73	other	Yes	other	Yes	other	200	Minor	No	other	Yes	other
74	Minor	No	other	Yes	other	201	other	Yes	other	Yes	other
75	Minor	No	other	Yes	other	202	Major	No	Minor	No	other
76	Major	Yes	Major	Yes	Major	203	Minor	No	other	Yes	other
77	Major	No	other	Yes	other	204	Major	No	Major	No	Lethal
78	Minor	Yes	Minor	Yes	Minor	205	other	Yes	other	Yes	other
79	Major	No	Minor	Yes	Minor	206	other	Yes	other	Yes	other
80	Major	No	other	Yes	other	207	Major	No	Minor	No	other
81	other	Yes	other	Yes	other	208	Major	No	Minor	Yes	Minor
82	Minor	No	other	Yes	other	209	other	Yes	other	Yes	other
83	other	Yes	other	Yes	other	210	Minor	No	other	Yes	other
84	Major	No	other	Yes	other	211	other	Yes	other	Yes	other
85	Minor	Yes	Minor	Yes	Minor	212	Major	No	Minor	Yes	Minor
86	other	Yes	other	Yes	other	213	other	Yes	other	Yes	other
87	other	Yes	other	Yes	other	214	Major	No	Major	No	Minor
88	Major	No	other	Yes	other	215	other	Yes	other	Yes	other
89	other	Yes	other	Yes	other	216	Minor	No	other	Yes	other
90	other	Yes	other	Yes	other	217	other	Yes	other	Yes	other
91	other	No	Minor	Yes	Minor	218	Major	No	Minor	Yes	Minor
92	Lethal	No	Major	Yes	Major	219	Major	No	Major	No	other
93	Lethal	Yes	Lethal	Yes	Lethal	220	Major	No	other	No	Minor
94	other	No	Minor	Yes	Minor	221	Minor	Yes	other	No	Minor
95	other	Yes	other	Yes	other	222	Major	No	Minor	Yes	Minor
96	Major	Yes	Major	Yes	Major	223	Major	Yes	Minor	No	Major
97	other	Yes	other	Yes	other	224	Major	No	other	No	Minor
98	other	Yes	other	Yes	other	225	Minor	No	other	Yes	other
99	other	Yes	other	Yes	other	226	Minor	No	other	Yes	other
100	Minor	Yes	Minor	Yes	Minor	227	other	Yes	other	Yes	other
101	other	Yes	other	Yes	other	228	other	Yes	other	Yes	other
102	other	Yes	other	Yes	other	229	other	Yes	other	Yes	other
103	other	Yes	other	Yes	other	230	other	Yes	other	Yes	other
104	other	Yes	other	Yes	other	231	other	Yes	other	Yes	other
105	other	Yes	other	Yes	other	232	other	Yes	other	Yes	other
106	other	Yes	other	Yes	other	233	other	Yes	other	Yes	other
107	Minor	No	Minor	No	other	234	Lethal	No	other	Yes	other
108	Lethal	Yes	Lethal	Yes	Lethal	235	other	Yes	other	Yes	other
109	Minor	Yes	Minor	Yes	Minor	236	Minor	Yes	Minor	Yes	Minor
110	Lethal	Yes	Lethal	Yes	Lethal	237	other	Yes	other	Yes	other
111	other	Yes	other	Yes	other	238	other	Yes	other	Yes	other
112	other	Yes	other	Yes	other	239	other	Yes	other	Yes	other
113	Major	Yes	Major	Yes	Major	240	other	Yes	other	Yes	other
114	other	Yes	other	Yes	other	241	Minor	Yes	Minor	Yes	Minor
115	Minor	Yes	Minor	Yes	Minor	242	Minor	No	other	Yes	other
116	Minor	Yes	Minor	Yes	Minor	243	Lethal	No	Major	Yes	Major
117	Major	Yes	Major	Yes	Major	244	Major	Yes	Major	Yes	Major
118	Minor	Yes	Minor	Yes	Minor	245	other	Yes	other	Yes	other
119	other	Yes	other	Yes	other	246	other	Yes	other	Yes	other
120	Major	Yes	Major	Yes	Major	247	other	Yes	other	Yes	other
121	other	Yes	other	Yes	other	248	Lethal	Yes	Lethal	Yes	Lethal
122	Minor	Yes	Minor	Yes	Minor	249	other	Yes	other	Yes	other
123	Major	Yes	Major	Yes	Major	250	other	Yes	other	Yes	other
124	Minor	Yes	Minor	Yes	Minor	251	Minor	No	other	Yes	other
125	other	Yes	other	Yes	other	252	other	Yes	other	Yes	other
126	other	Yes	other	Yes	other	253	Minor	Yes	Minor	Yes	Minor
127	Major	Yes	Major	Yes	Major	254	Minor	No	other	Yes	other
